# Supplementary material for: SREBP1-SCD1 enhanced MUFAs Biosynthesis drives Nutrient Deprived Pancreatic cancer cell Ferroptosis Resistance
Source: J Cancer. 2025 Sep 8;16(13):3960–71. doi: 10.7150/jca.114356 (PMC12491149; doi:10.7150/jca.114356)
Supplement: Supplementary file 1 — Supplementary table. [file jcav16p3960s1.xlsx]

## Sheet: Sheet 1
Supplementary table 1 Results of differential gene expression analysis for nutrient deprived vs normal PANC1 cells.
logFC	AveExpr	t	P.Value	adj.P.Val	B	regulated	symbol
2.86318	11.1137	86.8292	2.1617e-19	4.008e-15	33.2869	up	SCD
2.04338	10.2888	44.5944	1.23809e-15	1.14777e-11	26.1093	up	FASN
2.49919	8.1639	41.8355	2.83007e-15	1.74908e-11	24.6406	up	FADS2
1.59795	8.80146	38.9152	7.21506e-15	2.8583e-11	24.1716	up	ACLY
1.68037	7.9142	38.7167	7.70806e-15	2.8583e-11	23.7953	up	FADS1
1.80562	8.13131	32.4938	7.39515e-14	1.95876e-10	21.9609	up	DHCR7
1.85228	7.52061	32.5987	7.0944e-14	1.95876e-10	21.8127	up	LSS
1.3053	8.57974	30.502	1.66945e-13	3.86917e-10	21.3331	up	DHCR24
1.21782	8.22612	28.0376	4.92733e-13	8.30523e-10	20.28	up	LDLR
2.02735	6.42699	28.7774	3.52713e-13	6.53965e-10	20.0454	up	INSIG1
2.04267	6.07151	29.0052	3.1875e-13	6.53965e-10	19.94	up	HMGCS1
1.39489	7.68331	27.0342	7.86319e-13	1.12147e-09	19.7591	up	HMGCR
1.42244	7.31862	27.1571	7.41894e-13	1.12147e-09	19.7379	up	SQLE
1.19436	7.65781	25.676	1.52144e-12	2.01493e-09	19.1524	up	MLXIP
1.37587	7.09721	25.3079	1.83012e-12	2.26215e-09	18.8816	up	SREBF2
1.33735	7.49971	25.0202	2.1181e-12	2.45448e-09	18.8201	up	FDFT1
1.18136	8.38665	23.2293	5.4652e-12	5.62946e-09	18.0076	up	SREBF1
1.62788	6.06726	24.0169	3.57227e-12	3.89608e-09	18.0044	up	DDIT4
1.17615	8.1303	22.8735	6.65291e-12	6.49219e-09	17.8029	up	TUBA1A
1.22211	7.33573	22.7344	7.19008e-12	6.66556e-09	17.66	up	BHLHE40
1.93005	5.93766	22.617	7.67987e-12	6.78059e-09	17.2761	up	MVD
1.22476	6.89608	21.7833	1.23815e-11	9.56526e-09	17.0955	up	FDPS
1.719	6.1296	21.8854	1.16671e-11	9.40523e-09	16.9838	up	IDI1
1.49756	5.82335	21.952	1.12255e-11	9.40523e-09	16.9417	up	LPIN1
0.734793	9.0322	20.811	2.21025e-11	1.6199e-08	16.6318	up	GPRC5A
0.835544	8.61893	20.7661	2.27159e-11	1.6199e-08	16.6096	up	PADI2
0.938498	7.97349	20.1525	3.321e-11	2.28054e-08	16.2273	up	PGD
1.01635	7.35214	19.4125	5.32817e-11	3.40654e-08	15.7442	up	ACACA
1.92661	5.77711	19.5938	4.73826e-11	3.13757e-08	15.6252	up	MSMO1
1.08582	6.64847	19.0596	6.71592e-11	4.15067e-08	15.4742	up	ACAT2
-1.35095	6.98884	-19.0053	6.96209e-11	4.164e-08	15.4645	down	ID1
0.746304	8.99633	18.7692	8.14991e-11	4.72211e-08	15.3131	up	TNS3
0.676656	9.15757	18.4846	9.87807e-11	5.54998e-08	15.1086	up	NEAT1
-0.636721	10.5111	-18.4314	1.02431e-10	5.5858e-08	14.9554	down	IGFBP4
0.488426	10.5961	18.3674	1.07013e-10	5.66894e-08	14.9003	normal	MYH9
-0.951885	7.02371	-18.0029	1.37667e-10	6.89862e-08	14.806	down	MEG3
-0.91856	7.22238	-17.4624	2.01804e-10	9.59395e-08	14.4351	down	EPHB6
-0.517812	11.1904	-17.817	1.56838e-10	7.65246e-08	14.4246	normal	HSPA8
1.69782	4.45909	18.0787	1.30597e-10	6.72609e-08	14.2377	up	ACSS2
0.971724	6.64074	17.0177	2.78723e-10	1.26044e-07	14.1023	up	DYRK1B
0.463472	11.2789	17.3452	2.19561e-10	1.01772e-07	14.0592	normal	AHNAK
0.804863	7.30157	16.7712	3.34477e-10	1.46541e-07	13.9345	up	GNE
1.05007	6.23974	16.5578	3.92485e-10	1.61713e-07	13.7489	up	TOB1
1.52701	4.90486	16.6794	3.58226e-10	1.50952e-07	13.5941	up	SLC2A6
1.597	4.47368	16.7498	3.39855e-10	1.46541e-07	13.4615	up	PFKFB4
-0.871737	7.77161	-15.9608	6.2012e-10	2.39534e-07	13.3054	down	FOSL1
-0.36813	12.1144	-16.5155	4.05213e-10	1.63327e-07	13.2782	normal	MT-CO1
-0.982061	6.78886	-15.8863	6.57269e-10	2.48703e-07	13.2635	down	MYEOV
1.34222	5.83904	15.8188	6.93e-10	2.56978e-07	13.1683	up	JUND
1.41835	4.77577	16.0076	5.97955e-10	2.35887e-07	13.1048	up	SLC2A12
-0.625492	9.00634	-15.7648	7.2309e-10	2.57823e-07	13.075	down	CD59
0.954489	6.21893	15.5665	8.46152e-10	2.9601e-07	13.0028	up	NRP2
1.40662	4.50126	15.7781	7.15542e-10	2.57823e-07	12.8523	up	TM7SF2
-0.598476	8.85668	-15.4659	9.17064e-10	3.09854e-07	12.842	down	STC2
1.0182	6.28841	15.3521	1.00499e-09	3.3274e-07	12.8367	up	PCYT2
1.24693	4.62503	15.463	9.19152e-10	3.09854e-07	12.6864	up	TSC22D3
-1.38697	6.03972	-15.0778	1.25634e-09	4.08662e-07	12.6086	down	ID3
0.869406	6.61499	14.9076	1.44564e-09	4.62132e-07	12.4816	up	IDH1
0.838202	7.56299	14.8654	1.49711e-09	4.70472e-07	12.4217	up	ARRB1
0.939298	5.96703	14.7527	1.64457e-09	5.082e-07	12.345	up	SLC25A23
1.04191	5.94723	14.7182	1.69278e-09	5.11845e-07	12.3156	up	DHRS3
1.12553	5.31331	14.7022	1.71575e-09	5.11845e-07	12.255	up	ATP9A
0.845892	6.15532	14.6354	1.81479e-09	5.25751e-07	12.2539	up	BNIP3
-0.620075	8.38004	-14.686	1.73918e-09	5.11845e-07	12.2195	down	CDCP1
0.568804	9.03837	14.6047	1.86238e-09	5.31237e-07	12.0939	normal	MYADM
-1.07866	5.91182	-14.4033	2.20991e-09	6.11552e-07	12.0546	down	MARCHF4
-0.74729	7.96546	-14.4236	2.172e-09	6.10167e-07	12.0199	down	EBNA1BP2
-1.24501	5.3262	-14.3616	2.29014e-09	6.24433e-07	11.9822	down	HAS3
0.877115	6.96668	14.1969	2.63935e-09	6.89243e-07	11.8722	up	OLFML2A
0.894911	5.80855	14.1078	2.85155e-09	7.34313e-07	11.8022	up	CDKN1A
1.44532	4.40233	14.3224	2.3686e-09	6.36468e-07	11.7565	up	ELF3
1.02022	5.50743	14.0109	3.1033e-09	7.88196e-07	11.7055	up	PBXIP1
-0.501475	10.5864	-14.2945	2.42599e-09	6.42576e-07	11.6302	normal	HMGA1
0.69038	7.13407	13.8313	3.63515e-09	9.10801e-07	11.5413	up	ABLIM1
1.14726	6.21884	13.7105	4.04774e-09	1.00065e-06	11.4612	up	TP53I11
0.50507	8.91946	13.5963	4.48392e-09	1.0939e-06	11.1933	normal	MACF1
-0.982262	5.26986	-13.2194	6.31931e-09	1.4465e-06	11.0052	down	ZNF185
0.936149	5.58938	13.1541	6.71266e-09	1.5178e-06	10.958	up	TMEM135
0.847403	6.86086	13.0911	7.1167e-09	1.58977e-06	10.8742	up	PFKL
-0.757804	7.9047	-13.0236	7.57834e-09	1.67274e-06	10.7411	down	NT5E
0.749535	6.25699	12.9236	8.32245e-09	1.81537e-06	10.7403	up	P4HA1
0.4715	10.8014	13.2836	5.95719e-09	1.39388e-06	10.6519	normal	KRT8
1.16486	4.82551	12.8713	8.74322e-09	1.86331e-06	10.6519	up	MVK
-0.24674	12.4221	-13.5552	4.65277e-09	1.12035e-06	10.6303	normal	RPS16
1.68462	3.41554	13.4299	5.2118e-09	1.23887e-06	10.5834	up	RUSC1-AS1
0.559311	8.77396	12.8963	8.53886e-09	1.84092e-06	10.5386	normal	PPL
0.884404	5.59414	12.6901	1.03832e-08	2.12451e-06	10.5293	up	RCAN1
0.822042	5.9339	12.6857	1.04272e-08	2.12451e-06	10.5229	up	PEDS1
0.661741	7.51789	12.7555	9.75584e-09	2.03346e-06	10.5109	up	PDXK
0.624835	7.63897	12.755	9.76097e-09	2.03346e-06	10.5012	up	TAPBP
1.81566	3.42154	13.2732	6.01424e-09	1.39388e-06	10.4455	up	STARD4
0.700262	6.36955	12.501	1.24531e-08	2.45632e-06	10.3308	up	SEPTIN6
0.718944	6.28743	12.4588	1.29724e-08	2.50844e-06	10.2932	up	TMEM97
0.694428	6.74609	12.4576	1.2988e-08	2.50844e-06	10.2692	up	RAP1GAP2
-0.980766	4.93642	-12.4161	1.35224e-08	2.55836e-06	10.2497	down	PLEK2
1.09645	4.63994	12.4302	1.33381e-08	2.54951e-06	10.2306	up	LYNX1
0.743958	8.22604	12.5073	1.23775e-08	2.45632e-06	10.2075	up	JUP
0.729435	6.15679	12.1886	1.69029e-08	3.07252e-06	10.0322	up	MYO18A
1.03291	4.4657	12.1576	1.74288e-08	3.13734e-06	9.9566	up	TFCP2L1
1.09347	4.72897	12.0648	1.91138e-08	3.37513e-06	9.89765	up	PLEKHG1
-1.54351	3.68629	-12.3154	1.49196e-08	2.79418e-06	9.87833	down	TNS4
0.496569	8.4519	12.2022	1.66765e-08	3.06138e-06	9.87523	normal	STAT3
0.94142	6.10663	12.0197	1.99939e-08	3.49723e-06	9.86634	up	SC5D
-0.30435	11.1443	-12.5098	1.23475e-08	2.45632e-06	9.82483	normal	PSMC4
0.582233	7.94573	12.0874	1.86883e-08	3.33174e-06	9.80563	normal	ECH1
0.690483	7.29017	11.9562	2.13074e-08	3.69216e-06	9.72608	up	PDGFB
0.893842	5.0454	11.8357	2.40629e-08	4.05607e-06	9.69518	up	ERG28
1.00403	5.64471	11.8179	2.45014e-08	4.05607e-06	9.67822	up	SLC29A2
0.765892	6.57073	11.8205	2.44377e-08	4.05607e-06	9.63756	up	SCARB1
0.835461	5.87527	11.7559	2.60954e-08	4.24416e-06	9.60753	up	NEU1
0.427622	10.6992	12.2182	1.64158e-08	3.04365e-06	9.59721	normal	FLNB
0.690855	6.3307	11.7611	2.59578e-08	4.24416e-06	9.59027	up	KDM3A
-0.823661	5.79226	-11.7245	2.6946e-08	4.30695e-06	9.57776	down	OTUB2
1.45054	3.46861	11.9131	2.22531e-08	3.82032e-06	9.43378	up	MAP2K6
0.533318	7.67731	11.7014	2.75881e-08	4.37189e-06	9.42659	normal	SLC6A6
-0.702626	6.74892	-11.6025	3.05393e-08	4.79855e-06	9.39712	down	TNFRSF12A
0.42691	9.66868	11.8324	2.41428e-08	4.05607e-06	9.34293	normal	ABCC1
1.01735	4.75692	11.4942	3.41578e-08	5.19114e-06	9.34187	up	PDE5A
0.842178	6.82511	11.5494	3.22596e-08	5.02626e-06	9.33731	up	SLC25A1
-0.76111	6.43036	-11.5146	3.34421e-08	5.1357e-06	9.32663	down	ANTXR2
0.709503	6.06212	11.4019	3.76053e-08	5.50112e-06	9.23028	up	LITAF
0.854644	7.23883	11.4043	3.75129e-08	5.50112e-06	9.14972	up	ACSL4
0.908851	5.16344	11.2961	4.20249e-08	5.91915e-06	9.14945	up	RAB26
0.521035	7.8802	11.453	3.56525e-08	5.33091e-06	9.14243	normal	RHPN2
0.675257	7.13632	11.3864	3.82196e-08	5.53617e-06	9.1378	up	WBP2
0.988542	5.84256	11.2935	4.21405e-08	5.91915e-06	9.1285	up	CD24
-0.554556	7.07922	-11.353	3.95846e-08	5.68944e-06	9.10502	normal	ADAM19
0.550606	8.05266	11.4	3.76809e-08	5.50112e-06	9.06835	normal	CALM1
1.69784	3.33694	11.5125	3.3516e-08	5.1357e-06	8.9884	up	CCNG2
1.07956	4.73158	11.1391	4.96315e-08	6.8673e-06	8.97816	up	TP53INP2
-0.241555	11.8466	-11.7472	2.63269e-08	4.24459e-06	8.89821	normal	FBL
0.541114	8.63391	11.2955	4.20492e-08	5.91915e-06	8.8922	normal	NCOR2
0.839783	5.50081	10.9841	5.86005e-08	7.87328e-06	8.81146	up	PINK1
-1.0732	4.06347	-11.0333	5.55824e-08	7.52229e-06	8.81039	down	OXTR
-0.42404	8.58352	-11.2142	4.58224e-08	6.38791e-06	8.80736	normal	LAMC2
0.668383	6.68109	11.0434	5.49775e-08	7.49514e-06	8.80154	up	SLC2A1
0.724547	5.96448	10.9421	6.13222e-08	8.02054e-06	8.74149	up	SYNE2
1.12739	4.23865	10.9452	6.11188e-08	8.02054e-06	8.73938	up	PNRC1
-0.735218	5.59615	-10.8727	6.61125e-08	8.31826e-06	8.68515	down	RIN1
0.593836	6.5471	10.8883	6.50047e-08	8.28327e-06	8.64023	up	CHDH
0.777984	6.5626	10.8851	6.52261e-08	8.28327e-06	8.63677	up	SLC12A2
0.600285	7.12122	10.9177	6.29633e-08	8.10696e-06	8.6247	up	DPYSL2
-0.579795	7.37497	-10.9279	6.22697e-08	8.07372e-06	8.61213	normal	EPHB2
-0.909741	5.79788	-10.7968	7.18225e-08	8.76093e-06	8.592	down	SPNS2
-1.59544	3.75097	-10.8688	6.63989e-08	8.31826e-06	8.56254	down	MMP1
-0.840384	4.86161	-10.7284	7.74081e-08	9.31963e-06	8.54796	down	GPAT3
0.569347	7.20013	10.8546	6.74268e-08	8.39034e-06	8.54678	normal	RAB5B
0.599505	6.65649	10.8111	7.0705e-08	8.73961e-06	8.54537	up	LGALS8
0.389565	9.88514	11.1191	5.0698e-08	6.9629e-06	8.53157	normal	KRT18
0.580938	8.36474	10.9405	6.1427e-08	8.02054e-06	8.52712	normal	PLOD1
0.65447	6.37673	10.7309	7.72029e-08	9.31963e-06	8.47815	up	NBL1
0.452703	8.30591	10.7984	7.16944e-08	8.76093e-06	8.37191	normal	WNK1
-0.868268	5.04014	-10.5065	9.89943e-08	1.15437e-05	8.30303	down	ARSI
0.702372	6.72879	10.5983	8.93741e-08	1.06223e-05	8.29954	up	ZNF217
0.72665	5.48793	10.5137	9.82007e-08	1.15237e-05	8.29382	up	RNF207
-0.503525	7.88899	-10.5714	9.20827e-08	1.08746e-05	8.15558	normal	RPS7
-0.697772	6.07766	-10.3553	1.17345e-07	1.34302e-05	8.07357	down	RRS1
-2.19581	2.27658	-11.4674	3.51238e-08	5.29455e-06	8.04963	down	ID2
-0.529817	7.52284	-10.4193	1.09167e-07	1.26505e-05	8.01631	normal	DKK1
1.86672	2.51194	10.9611	6.00737e-08	8.01314e-06	7.93887	up	PIK3IP1
1.08696	3.98004	10.1902	1.41607e-07	1.58165e-05	7.91459	up	C14orf132
0.523867	6.93936	10.2561	1.31328e-07	1.48473e-05	7.88295	normal	CHD2
1.10275	4.8964	10.1118	1.54943e-07	1.72023e-05	7.86369	up	AK4
-0.442383	8.72056	-10.3416	1.19176e-07	1.35561e-05	7.79173	normal	CCT2
0.972422	5.03778	10.0343	1.69479e-07	1.83761e-05	7.76983	up	ZFP36L1
-0.790469	5.20933	-10.0214	1.72017e-07	1.84356e-05	7.74519	down	PROCR
-0.664056	5.64984	-10.0263	1.71044e-07	1.84356e-05	7.72256	down	KIAA1549L
0.83403	4.63333	9.96961	1.82705e-07	1.92473e-05	7.70389	up	LIPG
1.96538	2.56153	10.6303	8.62574e-08	1.03181e-05	7.67884	up	MIR210HG
-0.507253	7.07991	-10.0637	1.638e-07	1.78648e-05	7.64024	normal	JAG1
0.666502	7.33103	10.0772	1.61255e-07	1.76913e-05	7.63301	up	ACSL3
0.787663	5.08302	9.91832	1.93983e-07	2.02058e-05	7.63206	up	MTHFR
0.446498	8.0633	10.0876	1.59342e-07	1.75854e-05	7.56601	normal	PRRC2B
0.641507	5.65501	9.86438	2.06649e-07	2.1052e-05	7.53147	up	CALCOCO1
0.569483	6.41913	9.91146	1.95547e-07	2.0255e-05	7.52235	normal	HOXB3
0.654778	5.9244	9.83151	2.14799e-07	2.17628e-05	7.47065	up	TSPYL2
0.973202	4.2572	9.76873	2.31331e-07	2.29364e-05	7.46742	up	HSD17B7
0.620641	5.67086	9.77739	2.28972e-07	2.28246e-05	7.42603	up	NINL
-0.719904	5.32042	-9.74122	2.39e-07	2.34461e-05	7.4077	down	SELENOW
0.746792	5.11374	9.72457	2.43772e-07	2.37883e-05	7.40166	up	ELOVL6
0.659575	6.21005	9.77825	2.28739e-07	2.28246e-05	7.38143	up	NPC1
0.478547	8.37819	9.95794	1.85208e-07	1.94008e-05	7.37272	normal	FBXO27
0.511058	10.9836	10.2426	1.33365e-07	1.49861e-05	7.33478	normal	MT-RNR2
-0.692187	8.97455	-9.98488	1.79485e-07	1.90808e-05	7.33081	down	MT2A
0.857061	4.95894	9.65657	2.64345e-07	2.5395e-05	7.32935	up	PLEKHA7
1.31952	3.29694	9.7636	2.32743e-07	2.29536e-05	7.31301	up	PNPLA3
2.09654	2.38953	10.3852	1.13447e-07	1.30648e-05	7.29406	up	PPP1R1B
0.70311	6.3377	9.67466	2.58697e-07	2.49818e-05	7.24374	up	IDH2
0.4749	8.07945	9.80623	2.21298e-07	2.22994e-05	7.22165	normal	CD99L2
-0.452173	9.33455	-9.89243	1.99957e-07	2.05966e-05	7.16675	normal	TUBB4B
1.75558	2.54283	9.98197	1.80094e-07	1.90808e-05	7.13216	up	LBHD1
1.20597	4.20573	9.46735	3.31974e-07	3.09099e-05	7.11411	up	TRIM2
0.935321	4.2369	9.40966	3.56097e-07	3.28477e-05	7.04831	up	ALDH3B1
-0.424737	10.1624	-9.87035	2.05205e-07	2.10205e-05	7.01415	normal	ITGA3
0.543039	6.59134	9.49608	3.20613e-07	3.00227e-05	6.99684	normal	ABCC4
0.720738	5.21901	9.39464	3.62675e-07	3.30988e-05	6.9956	up	KDM6B
-0.788731	5.25172	-9.39126	3.64175e-07	3.30988e-05	6.98839	down	OCIAD2
-0.567628	7.0543	-9.52388	3.10019e-07	2.91933e-05	6.98288	normal	EIF6
0.676216	5.14458	9.37763	3.70288e-07	3.32375e-05	6.97951	up	SDK1
-1.03601	3.83593	-9.35813	3.79224e-07	3.36421e-05	6.96819	down	VGF
0.489114	8.32201	9.61846	2.76681e-07	2.6443e-05	6.95984	normal	ELOVL5
0.500445	6.93132	9.46376	3.33422e-07	3.09099e-05	6.92096	normal	PGM1
0.567995	6.15952	9.39739	3.61463e-07	3.30988e-05	6.9165	normal	MIDEAS
0.419135	7.87102	9.52344	3.10182e-07	2.91933e-05	6.89298	normal	TP53
0.925382	4.29644	9.26817	4.23534e-07	3.6695e-05	6.8799	up	AP1M2
0.860413	4.2432	9.2544	4.30786e-07	3.71498e-05	6.86306	up	RNF24
0.680154	6.16459	9.31052	4.02021e-07	3.53264e-05	6.80787	up	BNIP3L
0.508026	8.99017	9.53123	3.07281e-07	2.91933e-05	6.7642	normal	GSN
-0.907251	4.07238	-9.16609	4.80586e-07	4.06874e-05	6.75401	down	IL31RA
0.964236	4.81726	9.14369	4.94168e-07	4.15969e-05	6.7131	up	WNT9A
0.28199	10.5736	9.67872	2.57449e-07	2.49818e-05	6.70725	normal	PSAP
0.555937	6.51673	9.24513	4.35744e-07	3.7231e-05	6.68833	normal	NSDHL
-0.932464	3.95645	-9.11194	5.14129e-07	4.23665e-05	6.68472	down	PTX3
0.786151	5.12307	9.11315	5.13352e-07	4.23665e-05	6.65313	up	CLCN6
0.505663	7.85978	9.33196	3.9158e-07	3.45728e-05	6.65162	normal	PKD1
-0.442009	7.41342	-9.28474	4.14975e-07	3.61223e-05	6.64067	normal	TNFRSF21
1.05745	3.50426	9.0978	5.23293e-07	4.27418e-05	6.62379	up	RP1L1
0.663887	8.68628	9.37804	3.70102e-07	3.32375e-05	6.61038	up	PLOD2
-0.593812	6.52914	-9.17617	4.74601e-07	4.03651e-05	6.59817	down	ERCC1
0.782236	4.46748	9.03753	5.6435e-07	4.56927e-05	6.59503	up	RIMKLA
-0.72303	6.15507	-9.11743	5.10616e-07	4.23665e-05	6.56242	down	PFDN2
0.782094	4.68963	9.00894	5.85015e-07	4.65526e-05	6.55013	up	BMP7
0.420405	7.81921	9.24901	4.33664e-07	3.72249e-05	6.54943	normal	BAZ2A
1.62321	2.47587	9.35822	3.79182e-07	3.36421e-05	6.51233	up	LINGO1
0.359722	9.42163	9.37589	3.71078e-07	3.32375e-05	6.50395	normal	GPI
-1.29927	2.85187	-9.12381	5.06567e-07	4.23075e-05	6.49199	down	ALOXE3
-0.38225	8.95471	-9.30117	4.06667e-07	3.55661e-05	6.4738	normal	DNAJA1
0.869348	4.36997	8.93191	6.44808e-07	5.02327e-05	6.46653	up	SSC5D
0.583296	6.12267	8.98464	6.03208e-07	4.77952e-05	6.39473	normal	ZKSCAN1
-0.405256	7.96421	-9.14102	4.95815e-07	4.15969e-05	6.39212	normal	PLAU
0.564867	6.0813	8.97381	6.11513e-07	4.80426e-05	6.38475	normal	VEGFA
0.99835	4.07876	8.84338	7.21669e-07	5.43921e-05	6.35848	up	BCL2L11
0.739708	5.56123	8.90836	6.64362e-07	5.13247e-05	6.35368	up	C6orf132
1.33327	2.96133	8.9765	6.09441e-07	4.80426e-05	6.35153	up	ORAI3
0.418041	8.11895	9.1043	5.19056e-07	4.25833e-05	6.32632	normal	RERE
-0.442008	7.79013	-9.03242	5.67981e-07	4.57867e-05	6.27086	normal	RPL35
0.388104	8.45167	9.07424	5.38946e-07	4.38272e-05	6.24555	normal	TRIO
0.741214	5.13377	8.77587	7.86818e-07	5.81211e-05	6.22102	up	AACS
-0.445015	7.39416	-8.95287	6.27917e-07	4.91232e-05	6.21202	normal	FKBP4
0.672603	5.44097	8.78551	7.77139e-07	5.76357e-05	6.2048	up	GLIS2
0.577654	7.06795	8.91714	6.56998e-07	5.09682e-05	6.20373	normal	PTK7
0.579942	6.28848	8.83415	7.30222e-07	5.4814e-05	6.18065	normal	LIPH
-0.362561	8.34847	-9.01478	5.80726e-07	4.64182e-05	6.17993	normal	C1QBP
0.770759	4.54374	8.70372	8.6343e-07	6.25346e-05	6.17018	up	OLMALINC
0.709523	4.83536	8.67755	8.93149e-07	6.35872e-05	6.11714	up	MARCKS
0.744526	6.2724	8.7651	7.97783e-07	5.86972e-05	6.09288	up	LIPA
0.663933	5.78435	8.72216	8.43121e-07	6.1349e-05	6.08732	up	SMIM14
-0.646452	5.95646	-8.73579	8.28441e-07	6.07119e-05	6.08561	down	SH2D5
-0.338126	9.0884	-9.01465	5.80822e-07	4.64182e-05	6.08055	normal	CCT5
0.916736	4.42042	8.60982	9.75242e-07	6.72192e-05	6.05642	up	CELSR2
1.07231	3.84528	8.60323	9.83637e-07	6.72266e-05	6.05283	up	KLHL24
-0.534549	7.2389	-8.81707	7.4635e-07	5.57987e-05	6.05056	normal	MAP2K3
0.603054	5.62428	8.67585	8.95111e-07	6.35872e-05	6.04199	up	PHACTR2
1.43665	2.44982	8.87823	6.90306e-07	5.26706e-05	6.02759	up	BMF
0.452334	8.4416	8.88711	6.82544e-07	5.25106e-05	5.99969	normal	CRABP2
1.37829	2.91005	8.68149	8.88605e-07	6.35872e-05	5.99773	up	DEPTOR
0.460247	6.77515	8.72158	8.43752e-07	6.1349e-05	5.97661	normal	MYO1E
0.642748	5.59645	8.62399	9.57418e-07	6.62369e-05	5.9765	up	ITPR2
-0.419796	8.25303	-8.84969	7.15874e-07	5.43921e-05	5.97307	normal	CDC20
0.642786	5.27117	8.57914	1.01503e-06	6.81098e-05	5.94941	up	DAB2IP
0.510965	5.9964	8.63409	9.44929e-07	6.58644e-05	5.94644	normal	NPTXR
0.732188	5.49579	8.5888	1.00231e-06	6.77014e-05	5.94107	up	TRIB3
-0.630627	6.06895	-8.60122	9.86227e-07	6.72266e-05	5.89436	down	MSANTD3
-0.497751	7.05819	-8.68192	8.88107e-07	6.35872e-05	5.8905	normal	CDK4
0.571571	6.26463	8.59686	9.91843e-07	6.73618e-05	5.86765	normal	DUSP1
1.54031	2.65572	8.64311	9.33931e-07	6.53435e-05	5.85073	up	ALDOC
-0.626273	5.63964	-8.52975	1.08277e-06	7.14438e-05	5.84469	down	NIP7
-0.451679	6.74594	-8.60296	9.83995e-07	6.72266e-05	5.81976	normal	MRTO4
0.51624	6.45939	8.57448	1.02122e-06	6.81098e-05	5.8153	normal	STXBP1
0.729035	4.51238	8.42674	1.24002e-06	7.95542e-05	5.81133	up	RIPOR3
-0.66787	4.80845	-8.44339	1.21304e-06	7.80934e-05	5.80987	down	HRH1
0.45333	7.82429	8.6651	9.07669e-07	6.42331e-05	5.77824	normal	NFIX
-0.538157	6.96416	-8.57558	1.01976e-06	6.81098e-05	5.75804	normal	RPS6KA4
-0.932517	3.44194	-8.38548	1.30967e-06	8.25941e-05	5.75803	down	STEAP1
0.525376	7.9028	8.65283	9.22222e-07	6.47686e-05	5.75249	normal	VWA1
1.21649	2.90423	8.46087	1.18539e-06	7.68472e-05	5.74756	up	TMEM88B
0.526737	7.3216	8.5874	1.00415e-06	6.77014e-05	5.7332	normal	TECR
0.578481	6.73212	8.53364	1.07726e-06	7.13342e-05	5.72936	normal	WFS1
0.56335	5.6054	8.4099	1.26795e-06	8.0299e-05	5.68778	normal	ADCY9
-0.571792	5.76514	-8.40931	1.26895e-06	8.0299e-05	5.66838	normal	MRPL15
1.89312	2.11022	8.7908	7.71889e-07	5.74763e-05	5.66783	up	RET
0.571491	6.81452	8.46339	1.18145e-06	7.68472e-05	5.62404	normal	COL1A1
-0.280708	10.8485	-8.8799	6.88842e-07	5.26706e-05	5.61858	normal	MT-ND5
0.54779	6.2728	8.41332	1.26222e-06	8.0299e-05	5.61801	normal	SOBP
0.533246	5.77238	8.36471	1.34629e-06	8.46153e-05	5.60791	normal	ERMP1
0.305396	9.07436	8.65736	9.16817e-07	6.46338e-05	5.60323	normal	DAG1
-0.332553	8.85067	-8.62498	9.56187e-07	6.62369e-05	5.59049	normal	AXL
-0.373715	10.8482	-8.84464	7.20509e-07	5.43921e-05	5.57144	normal	NPM1
0.961867	4.3768	8.22778	1.61675e-06	9.84558e-05	5.55773	up	BCAM
0.608487	6.77253	8.41004	1.26773e-06	8.0299e-05	5.55621	up	ULK1
-1.35283	2.58794	-8.35927	1.35606e-06	8.49419e-05	5.53326	down	CD22
0.537056	5.80013	8.29866	1.47019e-06	9.05607e-05	5.51457	normal	GOLGA8A
-0.395355	8.75636	-8.55757	1.04404e-06	6.93816e-05	5.51145	normal	RPS6
0.771625	4.51683	8.18725	1.70746e-06	0.000102453	5.49236	up	TENT5C
0.468293	6.63598	8.32946	1.41096e-06	8.74938e-05	5.46027	normal	RETSAT
-0.325033	8.67813	-8.50404	1.11992e-06	7.33723e-05	5.44842	normal	DKC1
1.29232	3.04085	8.18139	1.72103e-06	0.000102603	5.43561	up	ATF3
-0.564798	6.80951	-8.31152	1.44515e-06	8.9315e-05	5.41459	normal	RPF2
0.706272	4.30608	8.10051	1.92031e-06	0.000111613	5.38876	up	PDCD4
-0.325577	8.62619	-8.45137	1.20032e-06	7.75442e-05	5.38276	normal	LRRC59
-0.552342	6.21205	-8.22403	1.62491e-06	9.84558e-05	5.36338	normal	ATG7
-1.22325	2.90136	-8.1322	1.83944e-06	0.000107927	5.35612	down	ANKRD1
-0.725301	4.56059	-8.07653	1.984e-06	0.000113535	5.33686	down	SPHK1
-0.249637	11.0193	-8.68673	8.82597e-07	6.35872e-05	5.32595	normal	VIM
0.453006	6.55828	8.22605	1.62051e-06	9.84558e-05	5.32594	normal	TGIF1
0.727567	4.63452	8.06789	2.00751e-06	0.000114175	5.32047	up	MXD4
-0.549053	5.37469	-8.12399	1.86004e-06	0.000108792	5.31994	normal	TIMM8A
0.710375	4.40917	8.05216	2.05106e-06	0.000116296	5.31654	up	PGM2L1
0.550515	6.23459	8.18364	1.71581e-06	0.000102603	5.30573	normal	HOXB6
0.433544	7.29017	8.26622	1.53542e-06	9.42655e-05	5.29436	normal	UTRN
0.831805	5.08825	8.06836	2.00623e-06	0.000114175	5.27883	up	EBP
-0.288079	9.68626	-8.46414	1.18028e-06	7.68472e-05	5.24436	normal	RAN
0.797886	4.73372	8.00874	2.17654e-06	0.000121919	5.23127	up	LLGL2
0.343315	10.3173	8.51926	1.09776e-06	7.21759e-05	5.21858	normal	AKAP12
0.43878	7.1639	8.2006	1.677e-06	0.000100952	5.21787	normal	MARCKSL1
0.600707	5.82319	8.08349	1.9653e-06	0.000113516	5.21468	up	MXRA5
-0.539702	6.01725	-8.07768	1.98091e-06	0.000113535	5.1819	normal	AP1S1
-0.517981	7.49962	-8.20319	1.67116e-06	0.000100929	5.18029	normal	DCBLD2
0.471184	7.07682	8.16088	1.76938e-06	0.000104812	5.17285	normal	KLF6
0.442846	9.14021	8.35145	1.37024e-06	8.55405e-05	5.1719	normal	ERGIC1
-0.4418	6.91992	-8.14671	1.80363e-06	0.000106162	5.17083	normal	ADORA2B
0.508427	6.50147	8.10655	1.90462e-06	0.000111049	5.16601	normal	SDC3
-0.334229	8.25269	-8.25225	1.56446e-06	9.57317e-05	5.15462	normal	MPRIP
0.429893	7.38284	8.1578	1.77677e-06	0.000104914	5.13107	normal	NORAD
1.03018	3.30916	7.9003	2.52694e-06	0.000139027	5.12115	up	CTSH
0.917066	4.32726	7.89625	2.54113e-06	0.000139394	5.11113	up	PDK1
-0.451798	7.01248	-8.09475	1.9354e-06	0.000112138	5.08641	normal	TOR4A
0.68673	5.32875	7.93973	2.39304e-06	0.000133242	5.07112	up	KIF3C
-0.52481	8.07249	-8.16826	1.75181e-06	0.000104104	5.05998	normal	HMGA2
0.516945	6.65368	8.02775	2.12063e-06	0.000119509	5.03647	normal	KIAA1522
0.518094	6.27784	7.98721	2.24175e-06	0.000125194	5.02436	normal	RDH11
0.442013	6.68926	8.01433	2.15994e-06	0.000121356	5.01253	normal	TRAK1
-0.500063	7.02458	-8.03837	2.09003e-06	0.000118144	5.00533	normal	PLCH2
0.55984	6.09726	7.92222	2.45155e-06	0.000135684	4.95419	normal	PLEKHH2
-1.22605	2.56206	-7.85444	2.69274e-06	0.000146411	4.9292	down	THBD
0.80057	4.2825	7.75599	3.08895e-06	0.000164104	4.91862	up	LPCAT3
0.532168	6.7107	7.93462	2.40997e-06	0.000133782	4.89704	normal	SAT1
-0.996374	4.45639	-7.74982	3.11574e-06	0.000165054	4.8968	down	ATOH8
0.492623	6.45132	7.91147	2.48821e-06	0.000137304	4.89533	normal	LIF
0.765511	5.72208	7.81451	2.8465e-06	0.000153869	4.84854	up	HSD17B12
1.42674	2.54032	7.80253	2.89443e-06	0.000155218	4.83552	up	DUSP8
0.617279	5.7495	7.80158	2.89828e-06	0.000155218	4.82459	up	TBC1D17
-0.224561	11.1741	-8.34584	1.38051e-06	8.58928e-05	4.82457	normal	TUBB
-0.815319	3.8107	-7.6701	3.48531e-06	0.000179503	4.82342	down	TNFRSF1B
-0.324707	9.06319	-8.0778	1.98059e-06	0.000113535	4.79516	normal	CLIC1
0.680059	4.99281	7.70752	3.30638e-06	0.000174158	4.78026	up	JUNB
0.448961	6.38644	7.82546	2.80341e-06	0.000151983	4.77953	normal	ACO1
-0.666901	4.44656	-7.6657	3.50698e-06	0.000180119	4.77541	down	KHSRPP1
0.688236	4.17667	7.63424	3.66643e-06	0.000186756	4.75468	up	IRF1
-0.655236	4.46116	-7.65182	3.57643e-06	0.000182674	4.7543	down	MRPL12
0.631908	4.83011	7.67493	3.46164e-06	0.000179426	4.75111	up	MNT
0.422953	6.65456	7.8047	2.88569e-06	0.000155218	4.71636	normal	UBE4B
-0.762594	5.26173	-7.68525	3.41164e-06	0.000178184	4.71624	down	GPX1
-0.477246	7.35239	-7.85852	2.67753e-06	0.000146012	4.707	normal	TSPAN15
0.502564	5.87651	7.69343	3.37257e-06	0.000177141	4.65199	normal	OPTN
1.66933	1.95685	7.87793	2.60642e-06	0.000142553	4.64355	up	RAB17
-1.26357	3.04065	-7.55762	4.08784e-06	0.000204293	4.64136	down	DHRS9
0.500606	6.11912	7.69056	3.3862e-06	0.000177355	4.61781	normal	SORT1
0.669107	4.83276	7.57689	3.97721e-06	0.000199301	4.61081	up	TCF7L1
0.947646	4.53385	7.53775	4.20531e-06	0.000207922	4.59065	up	SESN2
0.889424	3.59977	7.4935	4.47998e-06	0.000219164	4.58339	up	VSIR
-0.571417	5.16839	-7.58478	3.93286e-06	0.000197613	4.58025	normal	MRPL32
-0.717455	4.87096	-7.55555	4.09989e-06	0.000204344	4.57445	down	TRBC2
0.430792	7.07335	7.72784	3.21329e-06	0.000169737	4.55255	normal	EPHB4
0.84017	3.78039	7.4705	4.6302e-06	0.000224734	4.54719	up	TLCD2
0.567227	5.10645	7.53839	4.20145e-06	0.000207922	4.52198	normal	ANK2
1.24044	2.8973	7.47415	4.60597e-06	0.000224145	4.50837	up	FAM117A
0.457533	6.03694	7.59628	3.86912e-06	0.000194939	4.49012	normal	L1CAM
-0.429591	6.36231	-7.62103	3.73569e-06	0.000188729	4.48446	normal	PNO1
-0.544593	8.2976	-7.77964	2.98842e-06	0.000159219	4.47176	normal	CYP1B1
-0.41405	8.6487	-7.79993	2.90496e-06	0.000155218	4.45299	normal	DRAP1
0.901896	3.47533	7.3969	5.14787e-06	0.000242867	4.44908	up	ABHD4
1.23891	2.4992	7.48967	4.50461e-06	0.000219789	4.44574	up	SPINT1
0.370272	7.56527	7.67435	3.46447e-06	0.000179426	4.41187	normal	CTDSP2
-1.54181	2.25139	-7.50901	4.38157e-06	0.000215487	4.37927	down	TRPV6
0.63344	5.392	7.44451	4.80639e-06	0.000231468	4.35027	up	MEGF6
1.09944	3.48457	7.32435	5.71867e-06	0.000261295	4.34749	up	FER1L4
0.854003	3.74851	7.32399	5.72169e-06	0.000261295	4.34123	up	CYP51A1
0.528844	8.1417	7.67455	3.46347e-06	0.000179426	4.33872	normal	SLC5A3
-0.438769	6.67582	-7.54574	4.15763e-06	0.000206667	4.33416	normal	SELENOT
0.562382	5.14777	7.4067	5.07554e-06	0.000240065	4.32426	normal	ZNF160
0.540603	5.53922	7.43416	4.87853e-06	0.000233728	4.31535	normal	THSD7A
0.546455	5.74467	7.45043	4.76566e-06	0.000230104	4.31336	normal	H6PD
-0.332772	8.23313	-7.65437	3.56356e-06	0.000182519	4.29547	normal	SLC20A1
0.344687	7.99577	7.62796	3.69918e-06	0.000187908	4.28814	normal	SEC14L1
-0.563266	6.24709	-7.45548	4.73121e-06	0.000229037	4.25553	normal	AEN
0.71324	4.85335	7.33389	5.6399e-06	0.00025932	4.25523	up	TDRKH
0.362408	7.1243	7.52575	4.27795e-06	0.000210951	4.24802	normal	IGF1R
-0.330207	8.29358	-7.62195	3.73083e-06	0.000188729	4.23936	normal	NOC2L
0.570708	5.03324	7.33586	5.62381e-06	0.00025932	4.23412	normal	DHTKD1
1.70207	2.35051	7.38187	5.26096e-06	0.000246322	4.22892	up	TP53INP1
0.462222	6.9808	7.49943	4.44209e-06	0.000217886	4.22776	normal	NR2F6
0.497562	6.17898	7.42257	4.96072e-06	0.000236444	4.216	normal	TANC1
-0.617528	6.13249	-7.4153	5.01294e-06	0.000237963	4.21086	down	NGEF
0.60706	5.00228	7.30435	5.88758e-06	0.000266248	4.19183	up	BTG1
0.510645	6.60441	7.43988	4.83852e-06	0.000232412	4.18747	normal	LTBP4
0.707742	4.2651	7.21086	6.75007e-06	0.000291467	4.13918	up	ABCA1
0.712622	4.81355	7.24447	6.42549e-06	0.000283655	4.12783	up	MICA
0.55474	6.5317	7.39164	5.18718e-06	0.000243482	4.12512	normal	NLGN2
0.239448	9.71239	7.67056	3.48304e-06	0.000179503	4.10102	normal	PGK1
0.934468	3.25964	7.15065	7.37578e-06	0.000307313	4.10023	up	SBK3
0.473406	6.06686	7.33429	5.63665e-06	0.00025932	4.09831	normal	ATXN1
0.667869	5.33708	7.26931	6.19629e-06	0.000276644	4.09801	up	ZNF292
0.472263	6.15636	7.3326	5.65046e-06	0.00025932	4.08418	normal	NIPSNAP1
-0.54863	5.66593	-7.28338	6.07026e-06	0.000273176	4.07324	normal	CAPRIN2
-0.387487	6.72645	-7.37245	5.33319e-06	0.000249075	4.06909	normal	NUP88
0.615449	6.46597	7.34218	5.57244e-06	0.000258944	4.05997	up	TMEM41B
0.642249	5.80359	7.27291	6.1638e-06	0.000276046	4.04225	up	UCP2
0.620493	4.9881	7.19294	6.93023e-06	0.000296068	4.02787	up	ATP2A3
0.541284	4.98336	7.19316	6.92797e-06	0.000296068	4.02768	normal	CNTNAP1
0.655393	4.31566	7.13015	7.60255e-06	0.00031464	4.01427	up	SUSD2
-0.386402	6.81014	-7.33587	5.62375e-06	0.00025932	4.00325	normal	CD55
0.5599	5.39965	7.2099	6.75966e-06	0.000291467	3.99932	normal	CREB3L2
-0.404998	6.61595	-7.31363	5.80851e-06	0.00026396	3.99485	normal	PRAME
0.783521	3.40618	7.07331	8.27096e-06	0.000336298	3.99109	up	PTGIS
-0.536723	5.83248	-7.23311	6.5333e-06	0.000285693	3.97578	normal	BAK1
0.735694	5.90447	7.23521	6.51321e-06	0.000285488	3.9736	up	SKIL
-1.33341	2.24949	-7.15077	7.37445e-06	0.000307313	3.94332	down	BCL2A1
-0.438877	6.18071	-7.24149	6.45357e-06	0.000284217	3.94239	normal	WDR77
0.580928	5.06636	7.14145	7.47665e-06	0.000310817	3.94007	normal	FAM118A
0.456251	6.92016	7.30159	5.91126e-06	0.000266668	3.93848	normal	MICB
-0.882742	4.14062	-7.0646	8.37879e-06	0.000338626	3.93549	down	SPTB
-0.367385	8.0666	-7.39469	5.16437e-06	0.000243027	3.92954	normal	PLK1
0.659172	4.3806	7.06787	8.33814e-06	0.000338288	3.91464	up	AGPAT4
0.366847	6.91382	7.27961	6.10381e-06	0.000274021	3.90544	normal	KDM5B
-0.520873	6.75435	-7.26597	6.22663e-06	0.000276733	3.90542	normal	PDLIM7
-0.418995	6.46372	-7.23591	6.50656e-06	0.000285488	3.89699	normal	FTSJ3
1.22065	2.64403	7.04685	8.60312e-06	0.000346009	3.89508	up	KCNB1
-0.528949	5.64403	-7.16331	7.23925e-06	0.000303983	3.89495	normal	NPM3
-0.547063	6.13693	-7.19903	6.8684e-06	0.000295175	3.88448	normal	RRP9
-0.345406	8.95537	-7.42793	4.92255e-06	0.000235229	3.85524	normal	RPS18
-0.45266	6.06303	-7.16926	7.17605e-06	0.00030377	3.84821	normal	DCUN1D5
0.416504	8.88744	7.41457	5.01825e-06	0.000237963	3.84585	normal	SLC38A2
-0.384411	6.6451	-7.21207	6.7381e-06	0.000291467	3.83698	normal	GYG1
0.438316	6.38847	7.18739	6.98698e-06	0.000297806	3.83414	normal	INHBB
0.531095	5.71313	7.12397	7.67242e-06	0.000316121	3.82751	normal	LRP1
0.672892	5.13126	7.06426	8.38302e-06	0.000338626	3.81625	up	KDM4B
1.12373	2.6473	6.98481	9.43832e-06	0.000371119	3.81424	up	ATAD3C
-0.33604	7.932	-7.30585	5.8747e-06	0.000266248	3.81251	normal	TCOF1
0.679127	4.43566	6.99327	9.31961e-06	0.000367649	3.79675	up	KLC4
0.3912	7.19144	7.22219	6.63878e-06	0.000288943	3.78218	normal	MMP2
-0.421796	6.4996	-7.15136	7.36801e-06	0.000307313	3.76351	normal	PDCD5
0.52484	6.6593	7.16262	7.24666e-06	0.000303983	3.76158	normal	DVL2
-0.451092	7.86103	-7.26462	6.23884e-06	0.000276733	3.75937	normal	SPDL1
0.384119	7.38152	7.22236	6.63715e-06	0.000288943	3.75768	normal	ESYT2
0.645912	4.56561	6.97791	9.53648e-06	0.000373818	3.75759	up	MYORG
0.362885	7.3339	7.21443	6.71483e-06	0.000291467	3.75164	normal	USP11
0.293079	8.91801	7.35546	5.46609e-06	0.00025464	3.75118	normal	ERRFI1
0.632011	4.63817	6.97537	9.57282e-06	0.000374451	3.74462	up	ARID5B
0.401287	7.13726	7.17808	7.08346e-06	0.000300536	3.72184	normal	CD46
0.590844	4.38331	6.93436	1.01809e-05	0.000389204	3.71276	up	ZNF362
-0.791564	3.8926	-6.89515	1.08005e-05	0.000403736	3.70418	down	ELFN2
-0.327476	8.08289	-7.24692	6.40251e-06	0.000283315	3.70257	normal	PSMD13
-0.621394	4.56785	-6.94306	1.00486e-05	0.00038494	3.70214	down	CYTOR
0.3467	7.13225	7.1643	7.22872e-06	0.000303983	3.70103	normal	WBP1L
-0.318866	8.3768	-7.26813	6.20699e-06	0.000276644	3.69509	normal	CTPS1
-0.528445	4.96052	-6.96937	9.65938e-06	0.000376249	3.69045	normal	MAGOH
-0.39924	6.56726	-7.10787	7.8575e-06	0.000322314	3.68787	normal	WDR12
0.481679	6.84133	7.11418	7.78437e-06	0.000320022	3.66301	normal	GDF15
1.30709	2.50707	6.89663	1.07764e-05	0.000403736	3.66174	up	NWD1
-0.392612	9.20883	-7.31881	5.76495e-06	0.000262624	3.65108	normal	ASPH
-0.51209	7.16091	-7.1303	7.60086e-06	0.00031464	3.64509	normal	FEZ2
0.67835	5.08464	6.94577	1.00077e-05	0.00038494	3.64178	up	FLVCR1
-0.332136	7.75414	-7.16687	7.20142e-06	0.000303983	3.62316	normal	P3H2
-0.476694	7.99575	-7.18457	7.01602e-06	0.000298358	3.61899	normal	ITGA2
-0.870126	3.31946	-6.81363	1.22201e-05	0.000440898	3.61472	down	DSEL
0.76651	3.43163	6.81196	1.22512e-05	0.000440898	3.60947	up	KCNC3
0.524631	6.16146	7.01868	8.97225e-06	0.00035622	3.60628	normal	YBX2
1.03169	3.10673	6.80686	1.23466e-05	0.000440898	3.60408	up	PDK3
0.678782	3.97362	6.83136	1.18955e-05	0.000432459	3.60161	up	MMAB
1.51817	1.77467	7.04149	8.67208e-06	0.000348028	3.59704	up	ST6GALNAC2
0.441006	5.84179	6.98416	9.44761e-06	0.000371119	3.59504	normal	SYNPO
-0.384341	7.05363	-7.08111	8.17569e-06	0.000333155	3.58266	normal	AFAP1-AS1
0.457228	6.53266	7.03507	8.7554e-06	0.000349858	3.5816	normal	SOX12
0.958032	3.00724	6.78919	1.26833e-05	0.0004505	3.57558	up	CYS1
-0.467545	5.76895	-6.9621	9.7653e-06	0.000378783	3.56975	normal	ARPC5L
0.995573	2.94289	6.78337	1.27962e-05	0.000452776	3.56381	up	ARHGEF6
-0.431837	6.47392	-7.0193	8.96391e-06	0.00035622	3.56379	normal	FAM83D
-0.840484	3.33471	-6.7754	1.29528e-05	0.000454843	3.55797	down	CD82
0.326799	8.74558	7.19813	6.87748e-06	0.000295175	3.53578	normal	TGFBI
-0.45201	6.0822	-6.96694	9.6946e-06	0.000376829	3.53504	normal	STK32B
0.522528	5.35492	6.89212	1.085e-05	0.000404769	3.51996	normal	DLC1
-0.427219	7.70355	-7.09509	8.00779e-06	0.000327032	3.51934	normal	RPL31
0.340042	8.05352	7.12467	7.66445e-06	0.000316121	3.51895	normal	LTBP3
0.747421	3.95127	6.77243	1.30116e-05	0.000456045	3.51553	up	CHAC1
-0.537412	5.10808	-6.86444	1.13138e-05	0.000417035	3.50949	normal	PAK1IP1
0.342235	7.90373	7.0998	7.952e-06	0.00032547	3.50047	normal	NUP210
0.464531	5.5655	6.89641	1.078e-05	0.000403736	3.49717	normal	PFKFB2
-0.374476	6.77583	-6.99824	9.25052e-06	0.000365701	3.49091	normal	PDCD2
0.394188	7.37271	7.03828	8.71367e-06	0.000348942	3.47527	normal	KIAA2013
0.713101	4.29731	6.76693	1.31212e-05	0.000459018	3.46976	up	MAML3
-0.410211	6.68195	-6.96974	9.65401e-06	0.000376249	3.45916	normal	PAK1
0.60917	4.52155	6.77696	1.2922e-05	0.000454623	3.45572	up	SLC16A13
-0.48493	6.60651	-6.95611	9.85347e-06	0.000380611	3.4484	normal	BIRC2
0.38562	6.69868	6.9588	9.8138e-06	0.00037987	3.44062	normal	IRF2BP2
1.54888	2.05014	6.81716	1.21548e-05	0.000440898	3.42243	up	SCNN1A
-0.691639	4.08092	-6.71989	1.41003e-05	0.000484137	3.41975	down	FOXQ1
-0.409315	6.37789	-6.90902	1.05768e-05	0.00039778	3.40512	normal	ISG20L2
-0.52617	4.72212	-6.76272	1.32059e-05	0.000461112	3.40441	normal	TCEAL1
0.443147	6.01	6.86587	1.12893e-05	0.00041696	3.3886	normal	PIM2
-0.359345	6.73887	-6.90967	1.05665e-05	0.00039778	3.35766	normal	MET
-0.367626	7.05771	-6.92666	1.02996e-05	0.000392931	3.34186	normal	DFFA
-0.344774	7.31065	-6.94333	1.00445e-05	0.00038494	3.33443	normal	CRYBG1
-1.12171	2.41111	-6.65978	1.54648e-05	0.000513857	3.3303	down	HTR7
-0.491786	4.96598	-6.734	1.37988e-05	0.000474662	3.32595	normal	ZFYVE28
-0.37758	7.10579	-6.91873	1.04233e-05	0.000394589	3.32314	normal	SFRP1
-0.336371	7.46312	-6.94651	9.99663e-06	0.00038494	3.31928	normal	CTSC
0.497881	5.2858	6.75698	1.33221e-05	0.000463337	3.31906	normal	SERINC5
-0.612756	4.37999	-6.67705	1.50592e-05	0.000504904	3.31742	down	SLIRP
-0.386465	6.74107	-6.87257	1.11755e-05	0.000414409	3.29932	normal	RPF1
0.409857	6.90819	6.88465	1.09732e-05	0.000408542	3.29694	normal	ABCA3
-0.535112	4.89455	-6.70692	1.43836e-05	0.000489062	3.29408	normal	CHCHD4
-0.559529	5.72589	-6.78023	1.28576e-05	0.000453219	3.2932	normal	FOXRED2
-0.320021	7.31674	-6.91514	1.04798e-05	0.000395737	3.28936	normal	PGAM5
0.640995	4.1893	6.64175	1.5901e-05	0.000526464	3.28847	up	CYB5D2
0.393172	6.90094	6.87424	1.11472e-05	0.000414189	3.28145	normal	NISCH
0.380959	6.51553	6.83952	1.17491e-05	0.000429664	3.27848	normal	CITED2
-0.355874	7.44002	-6.91842	1.04282e-05	0.000394589	3.27833	normal	NOL6
0.597403	4.59918	6.6656	1.53269e-05	0.000511383	3.27289	up	NFATC2
-0.305965	8.61459	-7.01476	9.02489e-06	0.000357544	3.2696	normal	MARS1
0.364339	6.6908	6.8359	1.18137e-05	0.00043033	3.24908	normal	SOX4
0.70619	3.69949	6.57496	1.76328e-05	0.000570557	3.23633	up	PALM
0.410056	6.80099	6.83646	1.18038e-05	0.00043033	3.23553	normal	PNPLA6
-0.251768	9.07666	-7.03227	8.79209e-06	0.000350568	3.22815	normal	STIP1
-0.693911	3.77316	-6.55417	1.82115e-05	0.000587235	3.1963	down	NOG
-0.741446	3.63908	-6.54312	1.85275e-05	0.000594661	3.19124	down	DGAT2
0.311595	7.56786	6.86667	1.12756e-05	0.00041696	3.18042	normal	NUMA1
-0.38498	6.29339	-6.75664	1.33291e-05	0.000463337	3.177	normal	DNTTIP2
0.386131	6.36863	6.74537	1.35606e-05	0.000468208	3.14991	normal	EVPL
-0.535044	6.36483	-6.74269	1.36164e-05	0.00046926	3.14617	normal	RHOBTB3
0.589794	4.93973	6.60993	1.67023e-05	0.000545207	3.1382	up	MFSD6
0.460773	5.54769	6.6626	1.53979e-05	0.000512554	3.13329	normal	VGLL4
-0.323753	7.3546	-6.81391	1.22151e-05	0.000440898	3.12479	normal	SARS1
0.308006	7.88565	6.85559	1.14663e-05	0.000420985	3.12056	normal	TBC1D8
-0.813431	3.73252	-6.49729	1.99004e-05	0.00062432	3.11354	down	MIR31HG
-0.305988	8.02405	-6.86174	1.13601e-05	0.000417911	3.11117	normal	PA2G4
0.772857	3.8845	6.50412	1.96892e-05	0.000622592	3.11077	up	NUPR1
0.398598	7.13025	6.78165	1.283e-05	0.000453105	3.10472	normal	MKNK2
0.365432	7.21617	6.78746	1.27168e-05	0.000450827	3.10219	normal	HEG1
0.493674	6.32122	6.7062	1.43994e-05	0.000489062	3.09523	normal	PIKFYVE
0.309995	7.56998	6.8122	1.22468e-05	0.000440898	3.09399	normal	OSBPL10
-0.294437	7.99185	-6.84522	1.16479e-05	0.000426807	3.08936	normal	RPL7L1
-0.336935	7.44009	-6.79571	1.2558e-05	0.000446906	3.08461	normal	HJURP
0.401035	6.04475	6.67507	1.5105e-05	0.000505526	3.08295	normal	GATAD2B
0.721881	3.98299	6.49302	2.00335e-05	0.000626994	3.08235	up	C1orf226
-0.384293	7.66566	-6.80839	1.2318e-05	0.000440898	3.07493	normal	MRPS12
0.296713	7.71136	6.80852	1.23155e-05	0.000440898	3.06927	normal	HADHA
0.493541	6.33571	6.69063	1.47478e-05	0.000498975	3.06849	normal	GOLGB1
0.362445	7.11179	6.75588	1.33446e-05	0.000463337	3.06605	normal	RAPGEF1
-0.401099	10.2455	-7.04949	8.56924e-06	0.000345396	3.0641	normal	HSP90AA1
0.487014	5.54923	6.61665	1.65297e-05	0.000540524	3.06045	normal	CACNG6
1.77793	1.4626	6.74944	1.34765e-05	0.000466632	3.05699	up	TMPRSS2
-0.265136	9.13442	-6.92054	1.03949e-05	0.000394589	3.04362	normal	COTL1
-0.444382	6.22862	-6.66525	1.53351e-05	0.000511383	3.04118	normal	MRPL35
0.343598	7.99116	6.80586	1.23654e-05	0.000440898	3.02765	normal	CHD5
0.317539	8.18568	6.80655	1.23525e-05	0.000440898	3.00205	normal	HMGB3
1.81811	1.4117	6.70608	1.4402e-05	0.000489062	2.97159	up	LOXL4
0.404859	7.12402	6.69672	1.46105e-05	0.000495235	2.97043	normal	PCYOX1
0.495487	6.2288	6.61754	1.65069e-05	0.000540524	2.96662	normal	MDM2
1.04374	2.65074	6.37854	2.3982e-05	0.000719498	2.95482	up	CDH1
-0.400407	6.44197	-6.62225	1.63872e-05	0.000538714	2.943	normal	DCTPP1
0.537925	4.49263	6.43974	2.17782e-05	0.000672981	2.93106	normal	PLPP1
0.5438	5.07992	6.49132	2.00871e-05	0.000626994	2.92907	normal	FAM20C
0.479997	5.23974	6.50341	1.9711e-05	0.000622592	2.9243	normal	NCOA3
-0.714592	3.46972	-6.35871	2.47453e-05	0.000738812	2.9196	down	RPS17
0.564619	5.64349	6.53595	1.87355e-05	0.000598923	2.91924	normal	FBXO2
0.335229	7.34206	6.68224	1.49393e-05	0.000501793	2.91753	normal	CHP1
0.402192	7.86994	6.71152	1.42823e-05	0.000487677	2.89388	normal	SLC4A11
0.768731	3.40799	6.33653	2.56299e-05	0.000755492	2.89131	up	CACNB1
-0.406356	6.48868	-6.59281	1.71512e-05	0.000557896	2.8894	normal	SNRPG
0.546131	4.67682	6.42152	2.24111e-05	0.00068366	2.8762	normal	RHOB
-0.607113	4.5831	-6.41211	2.27452e-05	0.000690212	2.87326	down	SYT9
0.447285	6.99815	6.62253	1.638e-05	0.000538714	2.86886	normal	CLDN4
-0.522723	5.27234	-6.47098	2.07366e-05	0.000645096	2.86639	normal	TIMM10
-0.374607	7.83068	-6.6869	1.48327e-05	0.000500025	2.859	normal	STOML2
0.384763	7.50462	6.65461	1.55887e-05	0.000517048	2.85169	normal	INPPL1
-0.33054	7.03487	-6.60434	1.68475e-05	0.000548979	2.83315	normal	SDHB
-0.397062	7.40665	-6.63291	1.61194e-05	0.000532745	2.82926	normal	NTSR1
0.367425	6.32109	6.5397	1.86264e-05	0.000596463	2.82775	normal	LRRK1
-0.775614	3.44491	-6.29545	2.73574e-05	0.000801316	2.82358	down	IQCN
0.275859	8.46696	6.71851	1.41302e-05	0.000484265	2.82187	normal	FAT1
0.298337	8.8235	6.7488	1.34898e-05	0.000466632	2.81836	normal	G6PD
-0.274364	8.5124	-6.71456	1.4216e-05	0.000486308	2.80866	normal	RPS24
-0.395369	7.45725	-6.61991	1.64464e-05	0.000539705	2.80155	normal	AUP1
0.551201	5.72625	6.46771	2.08431e-05	0.000647322	2.79749	normal	CCSER2
0.329681	7.06534	6.5816	1.7452e-05	0.000566686	2.79308	normal	PMEPA1
0.552709	4.84953	6.38518	2.37316e-05	0.000715459	2.79296	normal	LINC00342
0.565873	4.40852	6.33919	2.55219e-05	0.000753504	2.78292	normal	STARD9
0.444422	5.59015	6.44601	2.1565e-05	0.000667505	2.78085	normal	TFDP2
1.07552	3.01509	6.25221	2.93087e-05	0.000845818	2.77797	up	NATD1
-0.363675	7.18299	-6.57878	1.75286e-05	0.000568179	2.77203	normal	GTPBP4
-0.308084	7.7046	-6.62237	1.6384e-05	0.000538714	2.77203	normal	PRR13
0.367423	6.50032	6.52037	1.9196e-05	0.000610487	2.77178	normal	YEATS2
0.706414	3.86542	6.28326	2.78931e-05	0.000814435	2.76574	up	HID1
-0.45237	5.42158	-6.40897	2.2858e-05	0.000691787	2.74408	normal	MIR4435-2HG
0.305154	8.73228	6.68924	1.47794e-05	0.000499134	2.73637	normal	KIF1A
-0.373398	6.5261	-6.50082	1.97909e-05	0.000622995	2.73575	normal	TIMM21
0.408902	5.9379	6.44922	2.14566e-05	0.000665262	2.73572	normal	CNN3
-0.653234	4.47831	-6.31016	2.6725e-05	0.000785275	2.7256	down	NDUFAF4
0.350167	6.96599	6.52591	1.90308e-05	0.000606271	2.71675	normal	LXN
-0.44074	5.30601	-6.37858	2.39805e-05	0.000719498	2.71174	normal	MAD2L1BP
-0.361889	6.64727	-6.49162	2.00774e-05	0.000626994	2.70412	normal	CCDC86
-0.424527	5.94423	-6.42997	2.2115e-05	0.000678864	2.70257	normal	MRPS23
-0.341439	6.86089	-6.49744	1.98958e-05	0.00062432	2.68412	normal	UBE2E3
0.744937	4.1314	6.24926	2.94469e-05	0.000845818	2.67968	up	FILIP1L
-0.376355	5.9819	-6.41529	2.26318e-05	0.000687894	2.67309	normal	COL13A1
0.173193	11.3099	6.92395	1.03416e-05	0.000393724	2.67284	normal	APP
0.398891	6.21809	6.43046	2.20981e-05	0.000678864	2.66565	normal	GRAMD1A
-0.595309	4.33627	-6.2526	2.92906e-05	0.000845818	2.65249	down	HES1
-0.494277	5.29163	-6.33958	2.55062e-05	0.000753504	2.65117	normal	FOXC2
0.433824	6.08014	6.40859	2.28718e-05	0.000691787	2.64988	normal	CNNM1
-0.292934	7.96582	-6.56019	1.80419e-05	0.00058278	2.63606	normal	ODC1
0.485263	5.00066	6.29425	2.74093e-05	0.000801571	2.62262	normal	SLC44A2
0.659114	3.59138	6.17498	3.31687e-05	0.000920629	2.62214	up	BMP5
0.404891	5.86339	6.37199	2.42312e-05	0.000725802	2.62094	normal	CNNM3
0.470202	7.44133	6.50421	1.96863e-05	0.000622592	2.61768	normal	ISYNA1
0.602467	4.57261	6.25061	2.93836e-05	0.000845818	2.6176	up	NEBL
-0.401659	5.55538	-6.3414	2.54329e-05	0.000753276	2.61448	normal	KCNQ5
0.503779	4.56956	6.24735	2.95372e-05	0.000846445	2.61109	normal	SYNE1
-0.236446	9.50629	-6.68544	1.48659e-05	0.000500234	2.6091	normal	RPL15
-0.38628	6.52544	-6.4213	2.24187e-05	0.00068366	2.60675	normal	SUCLG1
-0.570649	4.62236	-6.24878	2.94698e-05	0.000845818	2.60451	normal	STMN3
0.417751	6.62719	6.41789	2.25395e-05	0.000686215	2.58826	normal	ZFAND5
-1.42391	1.78227	-6.24003	2.98848e-05	0.000850236	2.58569	down	MEG8
-0.396096	5.87523	-6.35169	2.50219e-05	0.00074348	2.58489	normal	UQCC1
-0.481808	4.89874	-6.24944	2.94389e-05	0.000845818	2.56318	normal	QPCT
-0.384535	6.20128	-6.36679	2.4431e-05	0.000730605	2.56317	normal	UTP18
-0.27514	8.38444	-6.54275	1.8538e-05	0.000594661	2.54941	normal	GARS1
-0.375677	7.7952	-6.48951	2.0144e-05	0.000627716	2.54454	normal	DVL1
0.897728	3.06502	6.10173	3.73262e-05	0.00100154	2.54445	up	EFHD1
0.411241	6.1954	6.35289	2.49742e-05	0.000743254	2.54246	normal	OBSL1
-0.678064	4.03855	-6.15115	3.44646e-05	0.000945278	2.53074	down	LAT2
-0.363105	6.45569	-6.3506	2.50652e-05	0.000743573	2.50081	normal	GFM1
-0.506464	4.65655	-6.18665	3.25524e-05	0.000906236	2.49764	normal	DPF1
-0.975487	2.55835	-6.07292	3.91092e-05	0.00103886	2.49546	down	DEPDC7
-0.486408	4.78363	-6.19524	3.21068e-05	0.000897349	2.49219	normal	WDCP
-0.435899	5.36392	-6.2455	2.96246e-05	0.000847639	2.48637	normal	IFT27
-0.309133	8.37989	-6.50198	1.97551e-05	0.000622924	2.48367	normal	NOP56
-0.474469	5.58918	-6.26049	2.89241e-05	0.00083925	2.47787	normal	ATG3
-0.368831	7.67389	-6.438	2.18379e-05	0.000673706	2.47684	normal	EEF1B2
0.323133	7.59105	6.43082	2.20857e-05	0.000678864	2.47674	normal	FGFR1
-0.659689	3.9025	-6.09847	3.75238e-05	0.00100394	2.46294	down	MAIP1
-0.45635	5.96001	-6.25417	2.92173e-05	0.000845818	2.41326	normal	CKS2
-0.732732	4.17611	-6.0893	3.80849e-05	0.00101602	2.41253	down	MRPS18C
-0.561184	5.014	-6.16153	3.38936e-05	0.00093515	2.4028	normal	FHOD1
-0.311239	7.65048	-6.38779	2.36342e-05	0.000713683	2.39748	normal	TPM1
-0.35547	6.27751	-6.26834	2.85641e-05	0.000831409	2.39066	normal	EXOSC2
0.449549	5.78408	6.22073	3.08217e-05	0.000872466	2.3851	normal	CLMN
-0.796951	4.18322	-6.07045	3.92662e-05	0.00104005	2.382	down	THBS1
-0.284179	9.43277	-6.5262	1.90224e-05	0.000606271	2.36262	normal	TUBA1C
0.479473	5.95278	6.22074	3.08212e-05	0.000872466	2.36074	normal	HK2
0.408773	5.66477	6.19474	3.21327e-05	0.000897349	2.35937	normal	KAT6B
-0.462644	5.24853	-6.15499	3.42525e-05	0.000941407	2.35528	normal	MRM3
-0.435474	5.74433	-6.19467	3.21363e-05	0.000897349	2.34628	normal	MOCS2
-0.232351	9.71841	-6.54394	1.85039e-05	0.000594661	2.34442	normal	CCT3
0.442179	5.83302	6.19503	3.21176e-05	0.000897349	2.3353	normal	CYTH2
-0.829586	3.09167	-5.96929	4.6299e-05	0.00117916	2.33411	down	PRSS3
-0.230298	9.51335	-6.5158	1.93334e-05	0.000613801	2.33237	normal	CTTN
-0.342777	6.73565	-6.26936	2.85175e-05	0.000831358	2.3279	normal	UAP1
-0.965113	2.33277	-5.97228	4.60736e-05	0.00117503	2.32666	down	HSP90AA2P
-0.530667	5.3114	-6.13559	3.53402e-05	0.000963592	2.3143	normal	ZNRD2
0.276509	8.73002	6.42794	2.21857e-05	0.000679908	2.31161	normal	SLC12A7
-0.364031	6.24247	-6.20508	3.16042e-05	0.000889186	2.29113	normal	DAGLB
-0.441754	5.23203	-6.11135	3.67502e-05	0.000991828	2.28547	normal	MIS18A
0.755746	3.50455	5.95801	4.71621e-05	0.00119458	2.28507	up	ITGB3
-0.537418	4.80348	-6.06411	3.96718e-05	0.00104929	2.27438	normal	RGS20
0.32385	6.95865	6.24399	2.96963e-05	0.000848379	2.25552	normal	ATP2B4
-0.293655	8.59878	-6.38017	2.39203e-05	0.000719498	2.25203	normal	CDC25B
0.411439	5.39802	6.10357	3.72156e-05	0.00100002	2.24846	normal	ALDH7A1
0.544377	4.1229	5.98272	4.52936e-05	0.00115968	2.24543	normal	SH3D21
-0.430159	5.6741	-6.123	3.60653e-05	0.000977613	2.23801	normal	URB2
0.296039	9.15792	6.42236	2.23815e-05	0.00068366	2.23677	normal	PEG10
-0.395319	7.40432	-6.26186	2.8861e-05	0.000838733	2.2233	normal	FGFRL1
0.653133	3.59068	5.92002	5.01935e-05	0.00125086	2.213	up	GPRC5B
0.585825	4.60903	6.00603	4.36029e-05	0.00112283	2.21146	up	GALM
1.38682	1.94948	5.93463	4.90043e-05	0.00122531	2.19439	up	NR4A1
-0.570598	5.68435	-6.09348	3.78281e-05	0.00101062	2.18872	normal	RPUSD1
-0.438178	6.31996	-6.143	3.49201e-05	0.000954235	2.1773	normal	MAP3K14
0.409248	5.70573	6.0828	3.84881e-05	0.0010253	2.16762	normal	PGPEP1
0.454832	7.56701	6.23973	2.98988e-05	0.000850236	2.16542	normal	FNDC3B
1.42221	1.71629	5.95586	4.73281e-05	0.00119552	2.16424	up	ODAD1
1.04255	2.91475	5.85266	5.60843e-05	0.00134349	2.15889	up	CA5B
-0.687067	3.94348	-5.91364	5.07223e-05	0.00125597	2.15706	down	OTULINL
-0.611473	3.95102	-5.9136	5.07261e-05	0.00125597	2.1548	down	SCFD2
0.303352	8.99612	6.35574	2.4862e-05	0.000741104	2.15208	normal	EML4
-1.5015	1.35408	-6.03072	4.1884e-05	0.00108916	2.14586	down	MEG9
-1.05421	2.61514	-5.84269	5.70163e-05	0.00135879	2.14403	down	PAX5
0.420003	5.3615	6.03722	4.14434e-05	0.00108226	2.1438	normal	FARP1
-0.439886	5.52443	-6.05287	4.04024e-05	0.00106401	2.14376	normal	STK17A
-0.334089	7.45786	-6.21711	3.10008e-05	0.000876199	2.14133	normal	MRPL3
-0.390685	6.5228	-6.12795	3.57782e-05	0.00097125	2.12303	normal	C11orf68
-0.34811	6.48823	-6.12074	3.61969e-05	0.000979748	2.11568	normal	NDUFAB1
-0.412422	5.79277	-6.05563	4.0222e-05	0.00106082	2.10791	normal	SNRPF
-0.262128	8.0085	-6.24047	2.98637e-05	0.000850236	2.10444	normal	BIRC5
0.336663	8.93274	6.32071	2.62812e-05	0.000773459	2.10391	normal	SLC16A3
-0.361623	6.42124	-6.1054	3.71055e-05	0.000998511	2.09965	normal	SNRNP40
-1.35888	1.61804	-5.91664	5.04731e-05	0.00125597	2.0941	down	S100A2
-0.316501	7.6023	-6.19883	3.19222e-05	0.000896772	2.091	normal	EIF2S2
0.447217	5.16788	5.98639	4.50227e-05	0.00115459	2.08927	normal	PSME1
0.40766	5.42165	6.00854	4.34243e-05	0.00112135	2.08645	normal	MAPK3
-0.401309	5.51055	-6.00706	4.35291e-05	0.00112249	2.06903	normal	CUTC
-0.296174	7.36529	-6.16619	3.36404e-05	0.000929547	2.06893	normal	TSR1
-0.40115	6.06889	-6.04994	4.05948e-05	0.00106459	2.05779	normal	UTP6
0.716835	3.64669	5.82574	5.86373e-05	0.0013885	2.05362	up	GDPD5
0.694881	3.52785	5.81736	5.94572e-05	0.00139721	2.05334	up	SPIRE2
0.401165	6.02429	6.04112	4.11815e-05	0.00107845	2.05062	normal	SLC1A4
0.341801	7.22686	6.14255	3.49456e-05	0.000954235	2.04932	normal	RNF187
-1.05672	2.48694	-5.7745	6.38422e-05	0.00146887	2.03401	down	AREG
-0.398804	6.32489	-6.05203	4.04576e-05	0.00106401	2.02417	normal	SNRPD1
-0.281885	8.34784	-6.21498	3.11066e-05	0.00087785	2.01409	normal	PHB1
-0.337768	6.97573	-6.0991	3.74856e-05	0.00100394	2.01071	normal	DCAF13
-0.415045	5.44304	-5.96368	4.67261e-05	0.00118841	2.00663	normal	UBIAD1
-0.260909	8.04194	-6.18031	3.28858e-05	0.000914146	1.99929	normal	ARL4C
-0.411266	6.22585	-6.02244	4.24525e-05	0.00109932	1.98883	normal	HMOX2
-0.491247	4.67702	-5.87959	5.36463e-05	0.00130083	1.98682	normal	NR1D2
-0.357991	6.44399	-6.03996	4.12592e-05	0.00107896	1.9866	normal	GSTO1
0.470703	5.06404	5.91346	5.07372e-05	0.00125597	1.98377	normal	R3HDM2
0.293421	7.38363	6.11621	3.64626e-05	0.000985499	1.98321	normal	KMT2A
0.452875	8.49441	6.20849	3.1432e-05	0.000885685	1.98304	normal	PTMS
-0.602533	4.62183	-5.86732	5.4743e-05	0.00132332	1.97658	down	CCDC51
-0.345617	6.77749	-6.06068	3.98933e-05	0.00105365	1.97403	normal	FARSA
0.557658	4.47937	5.84867	5.64556e-05	0.0013489	1.96955	normal	IMPA2
-0.269804	7.9215	-6.14917	3.45748e-05	0.000946901	1.96386	normal	SMS
0.298741	7.47541	6.10755	3.69765e-05	0.000996484	1.95606	normal	NRP1
-0.572148	3.97796	-5.7906	6.21562e-05	0.00144169	1.94716	normal	RPL22L1
0.898705	2.62796	5.71066	7.1012e-05	0.0015998	1.93747	up	KREMEN1
0.489603	6.73964	6.0261	4.22001e-05	0.00109431	1.92297	normal	BMPR2
-0.44072	5.39008	-5.90107	5.17822e-05	0.00127815	1.90958	normal	NSUN5
-0.693335	4.47976	-5.81076	6.01116e-05	0.0014108	1.90588	down	RPS7P1
0.384366	6.98695	6.03265	4.17523e-05	0.00108879	1.89833	normal	CRIP2
-0.505573	4.47238	-5.80622	6.05661e-05	0.00141787	1.89649	normal	SPRY2
-0.429974	6.67619	-6.0027	4.38403e-05	0.00112587	1.89102	normal	HAX1
0.444849	5.13188	5.86457	5.49921e-05	0.00132761	1.89022	normal	CASTOR2
-0.359107	6.16137	-5.95705	4.72357e-05	0.00119481	1.88759	normal	NRIP3
-0.381494	6.12023	-5.953	4.75503e-05	0.00119762	1.88691	normal	PSMC6
0.391662	5.77438	5.9205	5.01542e-05	0.00125086	1.88454	normal	PKP2
-0.395553	8.32423	-6.13189	3.55517e-05	0.000967936	1.87837	normal	RPS3A
0.282482	8.6497	6.15462	3.42727e-05	0.000941407	1.86912	normal	EPB41L2
0.471262	6.10268	5.93847	4.86963e-05	0.00122011	1.8668	normal	APLP1
-0.734276	3.25098	-5.68293	7.43858e-05	0.00165768	1.86026	down	TRMT61B
-0.431944	6.48136	-5.96252	4.68149e-05	0.00118903	1.85093	normal	ATAD3B
-0.432086	5.25119	-5.84508	5.67916e-05	0.00135518	1.83666	normal	GEMIN6
-0.408271	5.80128	-5.89291	5.24822e-05	0.00128543	1.83264	normal	DUS1L
0.361365	7.43487	6.02752	4.21026e-05	0.00109331	1.82699	normal	UGDH
-0.324965	6.52488	-5.9523	4.76051e-05	0.00119762	1.82679	normal	SSBP1
-0.233686	9.12589	-6.17068	3.33987e-05	0.000925627	1.8224	normal	CCT4
-0.296215	8.02336	-6.0719	3.9174e-05	0.00103909	1.8196	normal	PSMB4
-0.312667	7.54089	-6.03124	4.18485e-05	0.00108916	1.81775	normal	AURKA
0.684419	3.5064	5.67209	7.57506e-05	0.00168007	1.81673	up	PLAGL1
0.710819	3.23774	5.65311	7.82027e-05	0.00171848	1.81422	up	OCEL1
0.522503	4.88727	5.79485	6.17189e-05	0.0014376	1.81304	normal	AKAP9
0.375309	7.89332	6.05018	4.05796e-05	0.00106459	1.80183	normal	PLXND1
0.40708	5.28966	5.81943	5.92534e-05	0.00139596	1.78839	normal	RLF
-0.513554	4.63016	-5.75573	6.58681e-05	0.00150401	1.78609	normal	PUSL1
-0.702667	3.4503	-5.64904	7.87388e-05	0.00172158	1.78311	down	MIX23
0.465869	5.7419	5.85713	5.56713e-05	0.00133705	1.78295	normal	TGFB2
0.309729	8.99066	6.1308	3.56139e-05	0.000968206	1.77712	normal	LAMA5
0.382393	6.13024	5.88645	5.30433e-05	0.00129575	1.7737	normal	ZNF532
-1.24994	1.5927	-5.68928	7.35993e-05	0.00164864	1.7714	down	KRT81
-0.315908	7.53494	-6.00267	4.38424e-05	0.00112587	1.77019	normal	WNT7B
-0.439535	4.89596	-5.76131	6.52585e-05	0.00149549	1.75156	normal	CDKN3
0.391794	6.89344	5.93423	4.90361e-05	0.00122531	1.74476	normal	CIC
0.437461	5.40469	5.80131	6.10613e-05	0.00142587	1.73984	normal	F11R
-0.332999	7.49761	-5.97956	4.5528e-05	0.00116272	1.73619	normal	PSMB7
-0.367898	7.09139	-5.94565	4.81261e-05	0.00120745	1.73531	normal	UBL4A
-0.377099	5.7375	-5.82872	5.83491e-05	0.00138521	1.73303	normal	IL6R
-0.459486	6.56207	-5.89551	5.2258e-05	0.00128503	1.72569	normal	RPL9
-0.392684	5.8248	-5.83184	5.80483e-05	0.00137984	1.72519	normal	PRDX4
0.396127	5.80938	5.82727	5.84897e-05	0.00138677	1.72097	normal	CMTM7
1.52418	1.03424	5.82432	5.8776e-05	0.00139001	1.71838	up	GMPR
-0.591295	3.77867	-5.62811	8.15605e-05	0.00176454	1.70439	down	WSCD1
0.511965	4.63786	5.70423	7.17799e-05	0.00161513	1.69975	normal	RAB30
-0.367025	6.57868	-5.8793	5.36721e-05	0.00130083	1.69516	normal	BOD1
-2.65162	0.411331	-6.30125	2.71061e-05	0.000795213	1.67441	down	SPOCD1
-0.328011	7.00829	-5.89847	5.20035e-05	0.00128047	1.66648	normal	STEAP3
0.754084	2.73595	5.53854	9.48867e-05	0.00195646	1.66065	up	FOXL2NB
-0.371699	6.88632	-5.8807	5.35487e-05	0.00130083	1.65357	normal	TMED3
-0.313595	6.59309	-5.85411	5.59503e-05	0.00134201	1.64983	normal	KNSTRN
-0.393226	7.0536	-5.89169	5.25879e-05	0.00128632	1.64875	normal	BOP1
0.826388	2.64719	5.52766	9.66546e-05	0.00198019	1.64573	up	ADGRA2
-0.50336	4.48571	-5.65896	7.74384e-05	0.00170724	1.64546	normal	RTN4IP1
-0.38851	5.66357	-5.77036	6.42824e-05	0.0014769	1.64486	normal	COA7
0.409902	5.40774	5.74588	6.69577e-05	0.00152514	1.64447	normal	EPHX1
-0.272045	7.81732	-5.94835	4.79142e-05	0.00120376	1.63857	normal	XPO6
0.61613	3.8551	5.59078	8.68586e-05	0.00185322	1.63315	up	CA11
0.408274	5.37292	5.73222	6.85001e-05	0.00155074	1.62666	normal	SOX13
0.452229	7.28296	5.89332	5.24467e-05	0.00128543	1.62056	normal	LPGAT1
1.82988	0.792232	5.87492	5.40614e-05	0.00130855	1.61713	up	TCP11L2
-0.724974	3.22646	-5.53076	9.61478e-05	0.00197417	1.61173	down	MLKL
-0.463869	5.87052	-5.76894	6.44351e-05	0.00147858	1.61135	normal	KIFC3
0.54317	3.96292	5.58753	8.73364e-05	0.00185879	1.61044	normal	DRAM1
-0.224124	9.52582	-6.07593	3.89188e-05	0.00103529	1.59751	normal	CCT7
0.397352	5.84215	5.75778	6.56436e-05	0.00150074	1.59729	normal	ERBB2
1.3139	1.84605	5.53756	9.50454e-05	0.00195646	1.59591	up	CCDC69
0.349929	6.27599	5.79208	6.20037e-05	0.00144169	1.59086	normal	TUT4
-0.353188	6.5904	-5.81781	5.9413e-05	0.00139721	1.58825	normal	CTNNAL1
0.374172	7.13175	5.86198	5.52276e-05	0.00132984	1.58768	normal	GRN
1.07123	2.34155	5.49308	0.000102507	0.00207261	1.5865	up	SNAI3-AS1
0.630956	3.75295	5.5493	9.3172e-05	0.00194101	1.57818	up	QPRT
-0.268644	9.0683	-6.01847	4.27273e-05	0.00110489	1.57411	normal	GALNT2
-0.327223	6.88354	-5.83348	5.78913e-05	0.00137787	1.57295	normal	POLE3
0.470917	5.2202	5.68312	7.43629e-05	0.00165768	1.56784	normal	CALD1
-0.308115	10.5166	-6.15731	3.41245e-05	0.000940121	1.56398	normal	MT-CYB
-0.365221	6.46468	-5.79012	6.22056e-05	0.00144169	1.55904	normal	CCDC85B
0.353819	6.69347	5.80882	6.03046e-05	0.00141354	1.55878	normal	MLLT6
-0.341388	6.62262	-5.80201	6.09898e-05	0.00142587	1.55646	normal	BCCIP
0.286938	7.36989	5.86337	5.51009e-05	0.00132851	1.55607	normal	ADIPOR2
0.464187	4.57997	5.61294	8.36711e-05	0.0018018	1.55288	normal	ZFHX3
0.570447	4.24962	5.57616	8.9031e-05	0.00187777	1.54649	normal	NFIB
1.03763	2.16736	5.4715	0.000106346	0.00212704	1.54248	up	TMEM8B
0.253492	8.69761	5.9608	4.69471e-05	0.00119076	1.53336	normal	TKT
0.606752	4.33468	5.57603	8.90506e-05	0.00187777	1.53298	up	THBS3
0.270691	7.51848	5.86079	5.53359e-05	0.00133072	1.53085	normal	NID1
0.387371	6.67371	5.79043	6.21733e-05	0.00144169	1.53029	normal	DBI
-0.30551	7.83752	-5.8845	5.32137e-05	0.0012976	1.52669	normal	TUBB6
-0.345867	6.10299	-5.73775	6.78717e-05	0.00154361	1.52218	normal	ATG16L1
0.538785	4.96748	5.63112	8.11485e-05	0.00175768	1.52091	normal	LFNG
0.649739	4.37211	5.57045	8.98946e-05	0.00188949	1.51834	up	NBEAL1
0.634695	4.60604	5.59259	8.65935e-05	0.00184969	1.51683	up	SLC43A2
0.476075	4.37903	5.56367	9.09318e-05	0.00190505	1.50226	normal	HOTAIR
-0.49208	4.18379	-5.54568	9.3745e-05	0.00194391	1.50177	normal	ASB4
0.29021	7.00652	5.79924	6.12708e-05	0.00142896	1.49718	normal	IQGAP3
-0.550253	4.36084	-5.55923	9.16184e-05	0.0019151	1.49657	normal	SOX21
0.896066	2.45891	5.4317	0.000113827	0.00221909	1.49272	up	BBC3
-0.308623	7.67423	-5.85038	5.62957e-05	0.00134681	1.4909	normal	SHMT2
-0.593406	4.08241	-5.52401	9.72569e-05	0.00199033	1.48238	down	POP5
-0.316491	6.94048	-5.7851	6.27269e-05	0.00145196	1.48172	normal	GEMIN4
-0.189916	11.7081	-6.23704	3.00278e-05	0.000852597	1.4732	normal	MT-ND4
-0.452969	4.70021	-5.57736	8.88517e-05	0.00187777	1.46977	normal	TRNP1
-0.794157	3.44049	-5.45065	0.000110199	0.0021667	1.4543	down	ESAM
-0.443785	4.78927	-5.57555	8.91234e-05	0.00187777	1.45169	normal	MRPL52
-0.325096	6.54172	-5.73281	6.84331e-05	0.00155074	1.44897	normal	HSPE1
0.506616	4.82029	5.56986	8.99854e-05	0.00188949	1.43956	normal	CRTC1
0.714405	3.09427	5.41255	0.00011762	0.00226458	1.42977	up	TLE4
0.320893	6.77371	5.73719	6.79353e-05	0.00154361	1.42374	normal	ARHGEF2
0.410346	5.78256	5.65145	7.84212e-05	0.00171848	1.42352	normal	ACVR1B
0.778075	3.00213	5.4032	0.000119521	0.00229404	1.42308	up	ALDH6A1
-0.243014	8.78133	-5.90039	5.18403e-05	0.00127815	1.41685	normal	FTL
-0.172069	11.4731	-6.16825	3.35293e-05	0.000927862	1.4034	normal	HSP90AB1
-0.367953	5.70306	-5.63168	8.10721e-05	0.00175768	1.40006	normal	CDC25A
0.419376	6.10692	5.66189	7.70578e-05	0.00170493	1.3923	normal	ABCA2
0.611074	3.6641	5.42844	0.000114463	0.00222459	1.38593	up	EFNA1
-0.401901	5.47628	-5.60093	8.53843e-05	0.00182807	1.38271	normal	MRPL13
-0.881222	2.49571	-5.35607	0.000129601	0.00241744	1.37061	down	RAB3IL1
0.541723	4.07051	5.45485	0.000109411	0.00215925	1.36742	normal	PPARA
-0.680072	3.08744	-5.37602	0.000125229	0.00237409	1.36715	down	MRPL46
-0.385973	5.66964	-5.60691	8.45274e-05	0.00181716	1.36251	normal	EXOSC7
0.510148	4.33208	5.47608	0.000105519	0.00211734	1.36031	normal	ALDOA
-0.420044	4.98864	-5.53738	9.50741e-05	0.00195646	1.35229	normal	TAF12
-0.296328	9.39265	-5.91547	5.05705e-05	0.00125597	1.34581	normal	UBE2S
0.251734	7.81136	5.77439	6.38534e-05	0.00146887	1.34109	normal	DNAJB6
0.419062	6.27251	5.64591	7.91548e-05	0.0017266	1.33987	normal	RNF38
-0.466228	5.5223	-5.57926	8.85655e-05	0.00187777	1.33844	normal	TMEM138
0.320962	6.4345	5.65774	7.75976e-05	0.00170871	1.3356	normal	PLCXD1
-0.326453	7.37724	-5.73446	6.82453e-05	0.00154876	1.33247	normal	EIF3M
0.245796	8.46422	5.82087	5.91129e-05	0.00139442	1.32789	normal	EIF2AK1
-0.323348	6.86157	-5.68693	7.38898e-05	0.00165258	1.32335	normal	AATF
-0.652224	3.42037	-5.37031	0.000126464	0.00238203	1.31906	down	COMTD1
-0.225999	8.54213	-5.82204	5.89981e-05	0.00139348	1.31802	normal	ILF2
0.414737	7.04936	5.69679	7.26792e-05	0.00163141	1.3149	normal	MXRA8
1.02638	2.18799	5.32553	0.000136603	0.00249288	1.3145	up	PTPRB
0.381348	5.65292	5.57646	8.89856e-05	0.00187777	1.31362	normal	NR2F1
-0.278611	10.004	-5.95432	4.74476e-05	0.00119691	1.30913	normal	RPLP0
0.894969	2.7225	5.3214	0.000137581	0.00250527	1.30771	up	ITGB8
-0.324694	6.42202	-5.64107	7.98011e-05	0.00173661	1.3077	normal	PALM2AKAP2
0.619666	3.7465	5.38699	0.000122892	0.00233937	1.30315	up	SYNGR3
0.319216	6.5912	5.65171	7.83865e-05	0.00171848	1.30219	normal	TPCN1
-0.33542	6.29873	-5.62721	8.16847e-05	0.00176517	1.30187	normal	SPIRE1
-0.752092	3.36485	-5.35183	0.000130549	0.00242906	1.29633	down	SELENOH
-0.256539	8.25922	-5.7825	6.29987e-05	0.00145643	1.29115	normal	EHD1
-0.466175	4.52562	-5.45633	0.000109135	0.00215925	1.29076	normal	NXT1
0.271867	7.46996	5.71208	7.08441e-05	0.00159796	1.28107	normal	CCN2
0.268062	9.47751	5.88232	5.3406e-05	0.00129948	1.2752	normal	SLC7A5
-0.362074	7.22906	-5.68908	7.36244e-05	0.00164864	1.27477	normal	IFRD2
0.216887	9.54124	5.88399	5.3259e-05	0.0012976	1.26731	normal	SNRNP200
-0.595506	3.52849	-5.34808	0.000131395	0.00243699	1.26582	down	PDSS1
-0.386956	6.43469	-5.61688	8.31184e-05	0.00179197	1.26407	normal	CCNYL1
-0.43298	5.09067	-5.49622	0.000101961	0.00206383	1.26405	normal	MERTK
0.335316	6.65515	5.63494	8.06279e-05	0.00175049	1.26378	normal	ROBO1
0.511863	4.46456	5.42878	0.000114396	0.00222459	1.25632	normal	ZNF860
0.345322	6.57223	5.62017	8.26584e-05	0.00178413	1.25029	normal	MAP1LC3B
0.363336	6.4127	5.60374	8.49792e-05	0.00182335	1.2453	normal	SLC35E2B
0.297078	8.3296	5.76062	6.53336e-05	0.00149549	1.24355	normal	WWTR1
-0.258355	8.55167	-5.77891	6.33757e-05	0.00146332	1.24206	normal	CLTA
0.302733	7.14082	5.66116	7.71526e-05	0.00170499	1.23927	normal	CLIP1
-0.348189	5.83033	-5.54285	9.41965e-05	0.00194704	1.22588	normal	FAM83G
0.426558	5.07498	5.46954	0.000106702	0.00212957	1.22188	normal	EME2
-0.647753	3.70869	-5.33707	0.000133912	0.00246315	1.22157	down	GPR39
0.502563	5.05053	5.4633	0.000107843	0.00214772	1.21643	normal	EPB41L5
0.31304	6.44435	5.588	8.72684e-05	0.00185879	1.21278	normal	GTF2I
-0.46317	4.94243	-5.45216	0.000109915	0.00216341	1.21255	normal	DUSP5
-0.2657	7.41956	-5.66878	7.61725e-05	0.00168735	1.2123	normal	NSUN2
0.582181	4.66801	5.42264	0.000115604	0.00223908	1.2122	normal	PRXL2A
0.550492	5.60444	5.51207	9.92492e-05	0.00201774	1.21142	normal	LPCAT2
0.325748	6.03635	5.55011	9.30446e-05	0.00194054	1.20793	normal	BLVRA
0.333231	6.46642	5.58628	8.7521e-05	0.00185879	1.20666	normal	RFX5
-0.268919	7.27095	-5.65082	7.85043e-05	0.00171848	1.20197	normal	NSFL1C
0.386254	6.59407	5.58675	8.74523e-05	0.00185879	1.1891	normal	MAPK8IP3
-0.282539	7.81332	-5.68414	7.42359e-05	0.00165768	1.18385	normal	TACC3
0.688376	4.41999	5.38011	0.000124353	0.00236147	1.18306	up	SLC25A35
0.640693	3.42614	5.28721	0.000145955	0.00262479	1.17882	up	ACSF2
0.47915	4.86651	5.4222	0.000115691	0.00223908	1.17558	normal	RAB6B
0.392014	5.10568	5.44523	0.000111224	0.00217991	1.17391	normal	HFE
0.313629	6.91192	5.59927	8.56227e-05	0.00183106	1.16424	normal	PDHB
0.273617	8.14839	5.69978	7.23172e-05	0.00162525	1.16397	normal	GNS
0.450698	4.7543	5.40376	0.000119405	0.00229404	1.16198	normal	DNHD1
-0.431278	5.15075	-5.44317	0.000111616	0.00218299	1.16166	normal	EXOSC1
0.25995	7.64081	5.65237	7.83005e-05	0.00171848	1.15313	normal	LOXL2
-0.491438	4.17556	-5.33878	0.000133518	0.00245834	1.14697	normal	MAP3K5
0.467643	5.01453	5.41978	0.000116172	0.00224369	1.14595	normal	ADGRG2
0.314728	6.44276	5.54454	9.39273e-05	0.00194391	1.1371	normal	CYTH3
-0.292699	7.60151	-5.63925	8.00459e-05	0.0017399	1.13534	normal	PHB2
-0.86381	2.41543	-5.21036	0.000166784	0.00292034	1.1343	down	RAPGEF3
-0.357342	6.20184	-5.52131	9.77031e-05	0.00199506	1.13177	normal	EMC7
0.335162	6.09392	5.50716	0.000100081	0.0020282	1.12412	normal	VPS13D
-0.331338	5.94429	-5.49102	0.000102867	0.00207762	1.11768	normal	DLL3
-0.348108	5.81812	-5.47912	0.000104973	0.00211317	1.11635	normal	UTP11
0.716399	3.10771	5.22351	0.000163011	0.00287573	1.1106	up	LHPP
-0.340154	5.91805	-5.48378	0.000104143	0.00209882	1.1091	normal	BTN2A1
-0.477761	5.44625	-5.43848	0.000112514	0.00219823	1.10537	normal	MRPL21
0.278255	9.10012	5.74673	6.68631e-05	0.00152486	1.10199	normal	IQGAP1
0.449181	5.65778	5.45453	0.000109471	0.00215925	1.10078	normal	SKAP2
-0.340986	5.79671	-5.46147	0.00010818	0.00214871	1.08866	normal	SQOR
0.398349	7.01616	5.56123	9.13093e-05	0.0019108	1.08319	normal	CKB
-0.369943	6.71311	-5.53553	9.53727e-05	0.00196043	1.08098	normal	MRPL17
0.393978	5.69034	5.44635	0.00011101	0.00217803	1.08072	normal	CDK19
0.620949	3.32607	5.21845	0.000164452	0.00288789	1.07433	up	FAM117B
-0.313342	6.56344	-5.51931	9.80348e-05	0.00199743	1.07424	normal	TMCO1
1.86937	0.253107	5.71335	7.0694e-05	0.00159651	1.07399	up	SSPOP
0.320928	8.30789	5.65975	7.73359e-05	0.00170701	1.07126	normal	ARHGAP29
-0.457581	4.62102	-5.33904	0.000133457	0.00245834	1.07014	normal	RRP7A
-0.319639	6.99109	-5.54446	9.39402e-05	0.00194391	1.05618	normal	RCC1
-0.454441	5.14093	-5.37972	0.000124435	0.00236147	1.0524	normal	RBX1
-0.179477	10.872	-5.89442	5.23514e-05	0.00128543	1.0501	normal	PAF1
0.30627	7.14188	5.55184	9.27715e-05	0.00193702	1.04811	normal	TPP1
0.376933	6.10816	5.46115	0.000108241	0.00214871	1.0416	normal	EFR3B
0.444	4.7073	5.32959	0.00013565	0.00248281	1.04047	normal	PATJ
0.416257	5.37934	5.39319	0.000121589	0.00232411	1.03779	normal	PDP2
-0.287849	6.69413	-5.50756	0.000100012	0.0020282	1.03434	normal	PSMD6
-0.378366	5.4415	-5.3959	0.000121025	0.00231571	1.03042	normal	PCID2
0.670467	3.66637	5.21781	0.000164635	0.00288789	1.0254	up	HDAC5
0.320671	6.37282	5.47014	0.000106592	0.00212957	1.017	normal	SEZ6L2
0.591619	4.08839	5.25337	0.000154769	0.00276156	1.01699	up	SMAD6
-0.277984	7.99446	-5.60314	8.50652e-05	0.00182335	1.01674	normal	CENPB
-0.58277	4.0502	-5.25051	0.00015554	0.00277028	1.01592	normal	ADPRHL1
0.368165	6.2747	5.45948	0.000108549	0.00215253	1.01331	normal	POR
-0.299382	7.01043	-5.5214	9.76874e-05	0.00199506	1.01282	normal	DNAJA3
-0.374363	5.28162	-5.37006	0.000126517	0.00238203	1.01125	normal	C8orf33
-0.693905	2.81052	-5.14668	0.000186394	0.00318281	1.00746	down	EMG1
-0.305863	6.46871	-5.47238	0.000106187	0.00212615	1.00574	normal	TSPAN5
0.298395	7.37323	5.54641	9.36304e-05	0.00194391	1.00551	normal	MAST2
-0.370978	6.38493	-5.46476	0.000107576	0.0021447	1.00509	normal	TTC1
0.845466	2.28688	5.12808	0.000192562	0.00326352	1.00057	up	MDGA1
-0.403737	5.00871	-5.33522	0.00013434	0.00246857	0.996032	normal	FUT8
-0.345528	6.10625	-5.43111	0.000113941	0.00221909	0.987751	normal	MRPL11
0.89682	2.58413	5.12321	0.000194215	0.00328586	0.986224	up	ZFHX2
-0.297444	11.3131	-5.9037	5.15588e-05	0.0012746	0.983107	normal	MT-CO2
-0.704248	3.24606	-5.15555	0.000183524	0.00315067	0.97593	down	CYTH4
0.45221	4.39372	5.25788	0.000153565	0.00274302	0.969647	normal	NRBP2
1.70675	0.498964	5.4549	0.000109401	0.00215925	0.953946	up	IDI2-AS1
-0.21688	9.22961	-5.67276	7.56656e-05	0.00168007	0.951598	normal	TCP1
-0.436408	5.41045	-5.34479	0.000132141	0.00244523	0.945974	normal	CWC15
0.258115	9.261	5.67207	7.57533e-05	0.00168007	0.945772	normal	FUS
0.431673	5.31274	5.33298	0.000134858	0.00247565	0.942934	normal	ECHDC2
0.728177	3.35288	5.14262	0.000187722	0.00319903	0.9423	up	ADAMTS10
-0.252587	7.41919	-5.51389	9.89416e-05	0.0020137	0.941076	normal	PPT1
-0.429057	5.41684	-5.3416	0.00013287	0.00245399	0.939254	normal	NLE1
1.84189	0.33772	5.52849	9.65194e-05	0.00197961	0.925909	up	SEMA3G
0.22751	9.05378	5.64173	7.97129e-05	0.00173661	0.925909	normal	AHNAK2
-0.463614	4.6991	-5.26412	0.000151912	0.00271872	0.925043	normal	EXOSC3
-0.264137	10.4362	-5.7755	6.37357e-05	0.00146887	0.923945	normal	MT-ND1
0.378485	5.86151	5.37209	0.000126076	0.00238195	0.922741	normal	ATG13
0.659965	3.20267	5.1204	0.000195172	0.00329571	0.922585	up	STX1B
0.401342	5.1528	5.30381	0.000141825	0.00255795	0.917928	normal	RSRP1
-0.8481	2.7018	-5.0873	0.000206851	0.00342431	0.917504	down	AK5
0.539842	3.82411	5.16893	0.00017928	0.003095	0.913135	normal	UNC5C
0.314767	7.12887	5.47277	0.000106116	0.00212615	0.910871	normal	FAM168A
0.264647	8.46253	5.57858	8.86685e-05	0.00187777	0.906054	normal	DST
0.328345	7.27058	5.47851	0.000105083	0.00211317	0.900748	normal	ABCC3
1.70667	0.638584	5.34988	0.000130988	0.00243351	0.897612	up	TNFSF10
-0.406196	6.97993	-5.45238	0.000109872	0.00216341	0.896029	normal	ELOVL2
-0.795217	2.87539	-5.08349	0.000208241	0.00343811	0.895803	down	DPYD
-0.634024	3.41615	-5.12244	0.000194476	0.00328694	0.894617	down	AMN1
-0.423006	5.48362	-5.32229	0.000137368	0.00250437	0.894181	normal	TEX10
0.394964	5.33445	5.30751	0.00014092	0.0025461	0.893926	normal	PDE4B
0.928357	1.90655	5.07136	0.000212731	0.00349048	0.893447	up	PROCA1
-0.235152	9.34645	-5.64678	7.90389e-05	0.0017261	0.887042	normal	TPX2
0.382255	6.21003	5.38154	0.000124048	0.00235894	0.885687	normal	ZBTB44
0.23082	8.92703	5.60653	8.45807e-05	0.00181716	0.884192	normal	ABR
0.371866	5.97815	5.36059	0.000128597	0.00240354	0.884055	normal	COL16A1
-0.228091	8.53831	-5.57157	8.97252e-05	0.0018883	0.882011	normal	SERPINE1
-0.323327	6.05409	-5.36511	0.0001276	0.00239215	0.879053	normal	ESRRA
0.43892	6.05922	5.36301	0.000128061	0.00239595	0.87652	normal	SLC9A3R1
-0.358695	6.18199	-5.3733	0.000125815	0.00238195	0.874159	normal	CIAPIN1
0.309188	6.73703	5.41615	0.000116898	0.00225536	0.867679	normal	ZMYM3
-0.905111	2.31073	-5.04552	0.000222641	0.0036147	0.864979	down	IMMP1L
-0.177805	9.75373	-5.67246	7.57039e-05	0.00168007	0.863641	normal	CALR
-2.66206	-0.207243	-5.982	4.53466e-05	0.00115968	0.8618	down	LY6K
-0.318161	6.57087	-5.39829	0.000120531	0.00231103	0.85984	normal	PSMD12
-0.350516	6.20284	-5.3633	0.000127998	0.00239595	0.853244	normal	TMEM14B
-0.239995	8.12185	-5.51997	9.79249e-05	0.00199739	0.852172	normal	CNBP
-0.704646	3.61102	-5.11286	0.000197773	0.00332449	0.849787	down	SURF2
-0.40749	4.94472	-5.24556	0.000156883	0.00278351	0.848893	normal	NUP37
-0.862997	2.35381	-5.0344	0.000227053	0.00367026	0.845758	down	PRDM8
0.458827	4.62978	5.20837	0.000167365	0.00292471	0.840997	normal	MUC1
0.379656	5.71692	5.31166	0.000139914	0.00253087	0.838728	normal	SHMT1
0.315662	6.04494	5.34073	0.00013307	0.00245498	0.838185	normal	CETN2
-0.331923	6.24003	-5.35621	0.000129569	0.00241744	0.834956	normal	LYPLA2
-0.347626	5.76989	-5.31283	0.00013963	0.00253087	0.830776	normal	AKIRIN2
-0.313886	6.4844	-5.37273	0.000125939	0.00238195	0.827386	normal	PPIF
-0.214486	8.90772	-5.56869	9.01629e-05	0.00189107	0.820306	normal	RPL6
-0.332488	6.30066	-5.35153	0.000130617	0.00242906	0.817445	normal	GALE
-0.335762	6.48467	-5.36622	0.000127355	0.00239215	0.815891	normal	RNF182
0.503162	4.89631	5.21975	0.000164081	0.00288636	0.815034	normal	EPB41
-0.3607	7.17721	-5.41397	0.000117335	0.00226144	0.79934	normal	ZYX
-0.537744	3.81646	-5.10327	0.000201128	0.00336259	0.797126	normal	FOXF2
0.303387	8.1476	5.48853	0.000103303	0.00208417	0.793466	normal	CHD3
-0.442808	4.76943	-5.19464	0.000171415	0.00297821	0.789723	normal	SFXN4
-0.35263	6.50758	-5.34789	0.000131438	0.00243699	0.779979	normal	RPL34
-0.371431	5.43478	-5.24842	0.000156107	0.00277504	0.770722	normal	BMP6
0.733996	3.08912	5.02171	0.000232195	0.00373386	0.76811	up	LMF1
-0.273057	8.92562	-5.53878	9.48488e-05	0.00195646	0.764827	normal	RPL41
-0.264873	7.12281	-5.38954	0.000122354	0.00233391	0.763481	normal	RUVBL1
-0.560885	4.75166	-5.17684	0.000176821	0.0030554	0.762914	normal	PHF5A
0.567163	4.23472	5.12315	0.000194235	0.00328586	0.762869	normal	MAP2
-0.522179	5.09282	-5.20977	0.000166957	0.00292034	0.761221	normal	MT1E
0.268419	10.8041	5.718	7.01473e-05	0.0015861	0.757153	normal	LDHA
0.371792	5.65384	5.25983	0.000153045	0.00273637	0.756734	normal	C1orf198
-0.54693	4.96642	-5.19414	0.000171565	0.00297821	0.755562	normal	LSM10
0.246837	8.28856	5.4766	0.000105424	0.00211734	0.751669	normal	SH3BP4
-0.268657	9.10866	-5.54646	9.36223e-05	0.00194391	0.749268	normal	SERBP1
0.420158	5.38387	5.22249	0.000163301	0.00287775	0.735121	normal	SLC26A6
0.66459	4.36476	5.11588	0.000196726	0.00330989	0.72871	up	SLC29A4
0.193654	9.25759	5.54704	9.35293e-05	0.00194391	0.726367	normal	SMAD3
-0.404778	6.52654	-5.31817	0.000138349	0.00251483	0.724605	normal	PPP1R14B
-0.275066	7.83495	-5.42451	0.000115235	0.00223491	0.724218	normal	PSMA4
-0.232186	8.16757	-5.44995	0.00011033	0.00216698	0.721662	normal	JPT1
0.272698	7.81263	5.42052	0.000116025	0.00224319	0.720772	normal	JAK1
-0.444259	5.35051	-5.21005	0.000166874	0.00292034	0.717168	normal	SLC27A4
-0.277641	6.71375	-5.32753	0.000136134	0.00248921	0.712886	normal	NFE2L3
-0.28827	6.75417	-5.33064	0.000135403	0.00248074	0.712542	normal	BMERB1
0.280853	7.50417	5.39098	0.000122052	0.00233055	0.712126	normal	MAP1B
0.666727	3.39414	5.01316	0.00023573	0.00377433	0.710846	up	FGFR4
-0.326591	7.27741	-5.37172	0.000126157	0.00238195	0.709779	normal	SSR2
-0.489589	3.88154	-5.05785	0.000217855	0.00355569	0.705603	normal	POLE2
0.30145	7.52279	5.38753	0.000122778	0.00233937	0.703412	normal	SH3PXD2B
0.383832	7.09797	5.35237	0.000130428	0.00242906	0.702299	normal	RNF44
-0.509621	4.29711	-5.0946	0.000204215	0.00339279	0.697515	normal	ANKEF1
-0.32767	6.82468	-5.32577	0.000136547	0.00249288	0.693648	normal	CSF1
-0.877551	2.25024	-4.93549	0.000270532	0.00417646	0.683804	down	ADAMTS1
-0.243754	7.87223	-5.40347	0.000119466	0.00229404	0.681462	normal	YARS1
0.234422	8.23346	5.43215	0.000113739	0.00221909	0.680818	normal	UBR4
-0.34483	6.81039	-5.31628	0.000138802	0.0025206	0.678893	normal	PNPT1
-0.42883	4.91356	-5.14089	0.000188292	0.00320581	0.668659	normal	DTNBP1
-0.215368	8.50488	-5.44404	0.000111451	0.00218205	0.661503	normal	F2RL1
-0.652169	4.13236	-5.05058	0.000220662	0.003592	0.651226	down	ZNF702P
-0.360526	6.27389	-5.25288	0.000154901	0.00276156	0.645998	normal	NAA20
-0.551635	4.33147	-5.06814	0.000213943	0.00350108	0.645077	normal	ZNF215
-0.438891	4.48934	-5.08412	0.000208009	0.00343734	0.643425	normal	FADD
-0.317241	6.78972	-5.29236	0.00014466	0.00260403	0.639144	normal	PSMC1
0.470346	4.68992	5.09593	0.000203739	0.00339096	0.631059	normal	GCC2
0.388356	5.30483	5.15387	0.000184064	0.00315701	0.625626	normal	HOXB5
0.209802	8.60327	5.42615	0.000114913	0.00223099	0.615153	normal	DNAJB1
-0.433345	4.36149	-5.05154	0.00022029	0.00358909	0.608548	normal	HENMT1
-0.298448	7.25113	-5.31271	0.00013966	0.00253087	0.608196	normal	NDUFB9
-0.247132	8.36227	-5.3971	0.000120777	0.00231335	0.599258	normal	EIF3I
-0.744859	2.91948	-4.91324	0.000281457	0.00429152	0.598962	down	NPTX1
-0.415284	4.87598	-5.09715	0.000203302	0.00338796	0.597073	normal	SAT2
0.241062	8.09126	5.36993	0.000126546	0.00238203	0.590698	normal	H1-0
0.397816	4.99848	5.10042	0.000202137	0.00337642	0.583039	normal	NCOA2
0.288537	7.80651	5.34154	0.000132884	0.00245399	0.581011	normal	PLXNB2
-0.203298	9.17503	-5.4572	0.000108973	0.00215862	0.580323	normal	CAP1
-0.31032	6.07445	-5.19365	0.000171712	0.00297821	0.570417	normal	TIPARP
-0.520481	4.00955	-4.99224	0.000244621	0.00387651	0.567598	normal	TLR6
0.848297	2.42873	4.86904	0.00030455	0.00454277	0.567572	up	SORBS1
1.45883	0.889849	5.0054	0.000238988	0.0038166	0.564119	up	CGNL1
0.421684	4.6135	5.04962	0.000221038	0.00359496	0.561286	normal	RFX1
0.575109	3.82075	4.96741	0.000255624	0.00400636	0.559956	normal	EDARADD
-0.376262	5.79857	-5.16124	0.000181708	0.00312527	0.55598	normal	PSRC1
0.501542	6.52403	5.22201	0.000163436	0.00287775	0.555109	normal	CCNG1
0.20932	9.39205	5.46261	0.000107972	0.00214796	0.554687	normal	PGAM1
-0.355715	5.70838	-5.15215	0.000184619	0.00316069	0.554074	normal	ENOPH1
-0.760902	2.67009	-4.87155	0.000303188	0.00453461	0.552737	down	ELMOD1
-0.413498	6.05759	-5.18012	0.000175813	0.00304081	0.549359	normal	MRPL27
0.364553	6.2724	5.19717	0.000170662	0.00297113	0.547529	normal	WEE1
-0.31659	6.23381	-5.18925	0.000173033	0.00299833	0.537964	normal	BYSL
1.08134	1.59166	4.8662	0.000306097	0.00455485	0.534837	up	ADRA2C
0.602621	3.16721	4.89287	0.000291867	0.00440677	0.532244	up	ZNF789
0.215782	8.45233	5.36532	0.000127554	0.00239215	0.529427	normal	S100A10
-0.328571	7.79787	-5.31202	0.000139828	0.00253087	0.529055	normal	PRELID1
-0.338989	6.45777	-5.20199	0.000169233	0.00295081	0.526866	normal	COA4
-0.248153	8.27037	-5.34477	0.000132146	0.00244523	0.519364	normal	PXN
0.455414	4.38776	5.00135	0.000240705	0.00383083	0.516661	normal	PIK3C3
-0.342246	6.03714	-5.15789	0.000182774	0.0031407	0.512199	normal	MYPN
-0.290845	7.49379	-5.27394	0.000149348	0.0026806	0.504044	normal	PSMD14
0.374387	6.74496	5.20527	0.000168269	0.00293773	0.490859	normal	ATM
0.26493	7.00363	5.22618	0.000162256	0.00286713	0.489577	normal	TRIP10
0.916209	2.17137	4.81497	0.000335505	0.00487126	0.484844	up	DLGAP1-AS1
0.247579	7.65741	5.2746	0.000149176	0.0026801	0.482274	normal	SEC16A
-0.476445	4.44365	-4.98829	0.000246336	0.00389087	0.481068	normal	METTL21A
-0.368653	6.18232	-5.15276	0.00018442	0.00316019	0.480564	normal	ENTR1
-0.193969	8.91064	-5.3684	0.000126879	0.00238587	0.46433	normal	RPS27A
0.36845	5.10674	5.04279	0.000223714	0.00362894	0.460236	normal	IL17RB
0.3199	6.47224	5.16332	0.000181048	0.00311703	0.455891	normal	MRTFA
1.36382	1.12819	4.87727	0.000300104	0.00449816	0.454873	up	PPFIA4
1.98648	0.186653	5.22578	0.000162369	0.00286713	0.454846	up	YPEL2
2.9305	-0.737267	6.19139	3.23059e-05	0.000900728	0.454381	up	SLCO4C1
-0.633771	3.59896	-4.88685	0.000295018	0.00443627	0.453429	down	PPARGC1B
0.356775	5.55349	5.07838	0.000210119	0.00345681	0.448232	normal	ME1
-0.250627	7.31823	-5.22862	0.00016157	0.0028612	0.44768	normal	FEN1
-0.500844	4.32562	-4.95063	0.000263353	0.00409289	0.435803	normal	MARS2
-0.770075	2.66693	-4.80044	0.000344363	0.00495333	0.431201	down	PLAUR
-0.305105	5.92067	-5.09837	0.000202867	0.00338556	0.423171	normal	PITHD1
-0.334173	6.07544	-5.1097	0.00019887	0.00333867	0.41946	normal	TOR3A
-0.38558	5.8109	-5.08534	0.000207563	0.00343303	0.417565	normal	JMJD6
0.394558	5.47228	5.05317	0.000219657	0.00358193	0.416693	normal	ARID4B
-0.151372	10.6323	-5.50709	0.000100092	0.0020282	0.416359	normal	EIF4G1
0.421897	4.83313	4.98893	0.000246057	0.00389087	0.412799	normal	GPT2
0.679591	2.89703	4.80201	0.0003434	0.00494794	0.41001	up	BICDL1
-0.216117	8.58124	-5.30706	0.00014103	0.0025461	0.405426	normal	CCND1
-0.316966	5.8282	-5.07779	0.000210341	0.00345738	0.400749	normal	PPARG
-0.32269	6.25979	-5.1094	0.000198977	0.00333867	0.39028	normal	MRPL20
-0.232984	8.19352	-5.26592	0.000151439	0.00271288	0.389191	normal	ARPC2
0.456053	4.93297	4.98304	0.000248638	0.00392006	0.384668	normal	ZDHHC24
-0.451702	4.49296	-4.9387	0.000268991	0.0041596	0.382769	normal	ZDHHC23
-0.264735	8.00249	-5.24569	0.000156848	0.00278351	0.380545	normal	SPOCK1
-0.469255	4.37191	-4.92459	0.000275827	0.00423003	0.380128	normal	UNC13D
0.868655	2.88962	4.78146	0.000356314	0.00508186	0.378587	up	LMNTD2
0.387515	5.18038	5.0039	0.000239623	0.00381811	0.377674	normal	PER1
-0.318863	6.35423	-5.10816	0.00019941	0.00334291	0.373472	normal	GEMIN5
-0.295951	6.64878	-5.12909	0.000192225	0.00326078	0.366673	normal	DNAJB11
-0.391186	5.52362	-5.02884	0.000229292	0.00369678	0.362709	normal	LRWD1
-0.338937	6.77458	-5.13667	0.000189689	0.00322663	0.361805	normal	S100A16
0.261925	7.52205	5.19609	0.000170984	0.00297393	0.360427	normal	TSPYL1
-0.254913	7.43354	-5.18841	0.000173289	0.00299995	0.358711	normal	SF3A3
-0.243315	7.60556	-5.20164	0.000169336	0.00295081	0.357961	normal	PPM1G
0.501983	4.3212	4.90378	0.000286243	0.0043502	0.355057	normal	SPIN4
0.648918	3.45982	4.81612	0.000334812	0.00486501	0.35389	up	WNK2
0.489578	4.50747	4.91995	0.000278116	0.00425809	0.349296	normal	AGO4
-0.207285	9.13025	-5.32095	0.000137688	0.00250527	0.344222	normal	CCT6A
0.755884	2.87489	4.76101	0.000369668	0.00519637	0.342675	up	PTCH1
-0.39185	4.58945	-4.9258	0.000275234	0.00422793	0.34115	normal	ASB8
0.331437	6.22323	5.07696	0.000210647	0.00345936	0.338282	normal	DSP
0.601185	4.39214	4.90059	0.000287874	0.00437139	0.338113	up	SLC25A40
-0.336998	5.28856	-4.99242	0.000244543	0.00387651	0.3362	normal	METTL5
0.802014	2.97225	4.7636	0.000367948	0.00518398	0.335842	up	GNAO1
0.26769	7.11934	5.14658	0.000186426	0.00318281	0.329275	normal	UBQLN4
-0.346109	5.69208	-5.02539	0.000230691	0.00371611	0.328309	normal	PRPF38A
0.275571	6.49819	5.0949	0.000204108	0.00339279	0.328216	normal	HPS3
-0.318717	5.82634	-5.03745	0.000225834	0.00365374	0.328167	normal	MUL1
-0.304512	6.62188	-5.10347	0.000201057	0.00336259	0.324456	normal	POLR1B
-0.32463	7.38237	-5.16328	0.00018106	0.00311703	0.320908	normal	CYC1
-0.361915	5.82677	-5.0321	0.000227975	0.00367875	0.318688	normal	CDCA4
-0.358214	6.8282	-5.11628	0.00019659	0.00330989	0.317068	normal	DDX56
-0.968331	1.54892	-4.72868	0.000391852	0.00545759	0.31702	down	STEAP1B
0.470415	4.25893	4.87627	0.000300642	0.00450259	0.316493	normal	TK2
-0.277181	7.07034	-5.13486	0.000190289	0.00323386	0.314663	normal	SNRPC
-0.503738	5.38487	-4.98822	0.000246367	0.00389087	0.313639	normal	LYAR
0.33319	8.51499	5.2499	0.000155704	0.00277054	0.313353	normal	TTYH3
0.623114	3.30884	4.77862	0.00035814	0.00509614	0.311152	up	SEMA4D
0.363952	5.15936	4.96214	0.000258026	0.00403719	0.305584	normal	TNK2
0.489643	3.871	4.82938	0.000326943	0.00477132	0.303698	normal	SLC24A1
-0.258712	9.50195	-5.33144	0.000135217	0.00247978	0.301791	normal	RPSA
-0.25024	8.814	-5.26848	0.000150767	0.00270345	0.30031	normal	RPS8
0.445931	4.01832	4.84265	0.000319268	0.00469061	0.299989	normal	C1QL1
-0.352691	5.10398	-4.95462	0.000261494	0.00407425	0.299945	normal	RPIA
-1.02706	1.73006	-4.70867	0.000406274	0.00561725	0.299008	down	CMTM1
0.439605	4.33316	4.8714	0.00030327	0.00453461	0.293354	normal	DUSP16
0.417876	5.47416	4.98243	0.000248909	0.003921	0.288736	normal	TSPAN14
-0.395039	4.90209	-4.92625	0.000275014	0.00422793	0.284898	normal	GTF2F2
-0.332495	5.94427	-5.02311	0.000231624	0.00372791	0.283471	normal	BAG2
-0.375945	5.35919	-4.96912	0.000254851	0.00399762	0.282248	normal	GPATCH11
-0.450442	5.87241	-5.01536	0.000234817	0.00376621	0.281682	normal	MRPL14
0.359555	5.02539	4.93564	0.00027046	0.00417646	0.281183	normal	WDR48
0.499858	3.74713	4.80409	0.000342115	0.0049363	0.280758	normal	KLF11
-0.262523	7.08761	-5.11652	0.000196506	0.00330989	0.278882	normal	ALDH1A3
0.409342	5.26588	4.95476	0.000261427	0.00407425	0.274105	normal	CTXN1
0.368723	5.40346	4.96025	0.000258893	0.00404393	0.259939	normal	NPC2
0.409617	4.74376	4.89102	0.000292832	0.00441774	0.251982	normal	CEBPB
0.536492	3.51421	4.76401	0.000367677	0.00518398	0.250249	normal	CCDC24
0.568089	3.60041	4.77048	0.000363417	0.00514267	0.247528	normal	RABL2A
-0.297073	6.38946	-5.04054	0.000224607	0.00364024	0.245584	normal	WDR75
-0.227495	8.67219	-5.22592	0.000162329	0.00286713	0.245529	normal	RPL19
-0.451112	4.29017	-4.84022	0.00032066	0.00470669	0.243076	normal	ZNF365
0.273294	7.9426	5.16383	0.000180886	0.00311703	0.241918	normal	RTN3
0.350544	6.14701	5.01561	0.000234712	0.00376621	0.239044	normal	PGGHG
0.371333	7.25625	5.10724	0.000199731	0.00334526	0.238734	normal	PNPLA2
0.300474	7.72145	5.14399	0.000187273	0.00319432	0.237874	normal	DDR1
-0.414499	4.81874	-4.89048	0.00029311	0.00441834	0.23549	normal	MRPL58
-0.528859	3.3331	-4.73987	0.000384022	0.00536964	0.234649	normal	MAP4K3-DT
1.21629	1.86118	4.66599	0.0004389	0.00598267	0.23288	up	CDKN1C
-0.269613	7.15559	-5.09378	0.000204509	0.00339463	0.227792	normal	CD2BP2
-0.361544	6.7342	-5.05925	0.000217316	0.00355	0.227743	normal	SNU13
-0.436705	4.43125	-4.84634	0.000317165	0.0046712	0.227591	normal	POP1
0.33077	6.17387	5.00909	0.000237433	0.00379831	0.22289	normal	CACNG4
0.640681	3.79229	4.77455	0.000360771	0.00511786	0.222542	up	TUBB2B
-0.332952	6.64419	-5.04872	0.000221388	0.00359751	0.221982	normal	RPL36
0.274985	7.06975	5.08141	0.000209005	0.00344429	0.218574	normal	MPZL1
-0.302572	6.1007	-4.99992	0.000241315	0.00383395	0.216606	normal	FUCA2
0.825207	2.73694	4.6763	0.000430775	0.00589447	0.212267	up	HYKK
-0.594075	5.06107	-4.89911	0.000288634	0.00437517	0.209914	down	TIMM8B
-0.239578	7.60186	-5.11711	0.000196302	0.00330989	0.205617	normal	CSNK1A1
0.253502	7.15706	5.08095	0.000209173	0.00344429	0.204809	normal	MARCHF6
0.843824	2.82877	4.67733	0.000429975	0.00588786	0.203631	up	LCA5
-0.488971	4.47788	-4.83706	0.000322479	0.00472655	0.2027	normal	SNHG7
0.175466	9.76588	5.29928	0.000142939	0.00257555	0.199254	normal	CLU
0.666324	3.41481	4.72265	0.000396137	0.00549759	0.19561	up	PCMTD1
-0.297509	7.08105	-5.06984	0.000213304	0.00349679	0.195295	normal	POMGNT1
-0.516699	3.79087	-4.76121	0.000369537	0.00519637	0.19398	normal	BNIP1
0.372909	5.70407	4.95103	0.000263164	0.00409289	0.193007	normal	CRAT
-0.371204	5.05588	-4.88804	0.000294389	0.00443041	0.187884	normal	YARS2
-0.398273	4.65741	-4.8463	0.000317191	0.0046712	0.184883	normal	TBCC
0.800548	2.89224	4.66951	0.000436107	0.00595425	0.181419	up	SEMA6C
-0.31688	5.67886	-4.94326	0.000266824	0.00413298	0.181269	normal	TMEM126B
-0.26596	7.17949	-5.0692	0.000213544	0.00349764	0.179649	normal	ETFA
0.716492	2.41579	4.63948	0.000460525	0.00618739	0.176353	up	DIO3OS
0.470146	4.98253	4.86984	0.000304112	0.00453989	0.171093	normal	IFT140
-0.320276	6.8799	-5.03863	0.000225363	0.00364931	0.168348	normal	SH3KBP1
-0.481347	4.6503	-4.83555	0.000323351	0.00473184	0.167663	normal	MRPL36
-0.18921	9.07885	-5.21785	0.000164623	0.00288789	0.166809	normal	SHC1
-0.458507	4.32584	-4.80148	0.000343722	0.00494794	0.166527	normal	POP7
0.378816	5.33989	4.90009	0.00028813	0.0043717	0.161753	normal	MISP
-0.358233	6.07144	-4.96539	0.000256539	0.00401731	0.158701	normal	ADPGK
0.443975	5.48027	4.9098	0.000283188	0.00431436	0.156176	normal	VEGFB
-0.249585	9.29676	-5.2301	0.000161153	0.00285654	0.153458	normal	RPS5
-0.2511	6.90274	-5.03238	0.000227862	0.00367875	0.153386	normal	ELOA
0.325198	6.29973	4.97935	0.000250271	0.00393243	0.149143	normal	WDTC1
-0.252565	8.18591	-5.13169	0.00019135	0.00324893	0.147868	normal	UBASH3B
0.325066	6.60318	5.00372	0.0002397	0.00381811	0.147158	normal	FAAP100
-0.364701	6.0254	-4.95345	0.000262036	0.00407927	0.144255	normal	TXNDC17
-0.303874	5.91703	-4.94384	0.000266546	0.00413212	0.143662	normal	NAA10
0.80698	2.40974	4.61824	0.00047864	0.00637076	0.141253	up	AQP3
0.341354	5.64681	4.91722	0.000279473	0.00426715	0.140586	normal	SEMA4C
0.346745	6.43334	4.98453	0.000247982	0.00391304	0.138243	normal	PLXNA3
-0.276498	6.57559	-4.99695	0.000242587	0.00385085	0.137941	normal	WTAP
-0.341251	5.65612	-4.91691	0.000279628	0.00426715	0.137214	normal	ANKH
0.370317	6.4433	4.97979	0.000250076	0.00393243	0.128248	normal	MFSD12
0.381898	5.4434	4.88852	0.000294141	0.00443028	0.122844	normal	VPS13C
-1.69167	0.231692	-4.88262	0.000297253	0.00446626	0.120529	down	RAET1E
0.400702	4.54316	4.79671	0.00034668	0.00497775	0.118173	normal	C20orf96
-0.458089	4.71613	-4.81149	0.000337606	0.0048941	0.11149	normal	FABP5
0.33352	6.31911	4.95976	0.000259118	0.00404402	0.110509	normal	GBE1
0.505955	3.51165	4.68506	0.000424	0.00583188	0.1089	normal	TMEM198B
-0.398735	5.01913	-4.83603	0.000323072	0.0047315	0.100083	normal	DNAJC1
-0.431025	4.64339	-4.79583	0.000347226	0.00497906	0.0962232	normal	SNHG17
0.278315	8.0031	5.08825	0.000206504	0.00342163	0.096054	normal	CTSD
0.415476	4.25194	4.75099	0.000376397	0.00527895	0.0905861	normal	DNAAF9
-0.472774	4.50879	-4.77505	0.000360444	0.00511715	0.0842424	normal	ARSK
-0.364678	5.33023	-4.84966	0.000315289	0.00466025	0.0698821	normal	DCBLD1
-0.399735	4.91443	-4.80896	0.000339139	0.00490846	0.0696974	normal	MRPL57
-0.337823	6.15962	-4.92376	0.000276237	0.00423282	0.0687077	normal	ELP5
0.439215	6.02247	4.90895	0.00028362	0.0043174	0.0653273	normal	PIK3C2A
-0.443616	4.15613	-4.7279	0.000392406	0.00545806	0.0651442	normal	SLC8A1
-0.491337	4.53007	-4.76558	0.000366637	0.00517732	0.063204	normal	MREG
-0.191195	8.95533	-5.14958	0.00018545	0.00317198	0.0629404	normal	EIF4H
-0.259696	7.91965	-5.06037	0.000216891	0.00354618	0.0568699	normal	SNRPB
-0.87863	2.07022	-4.55803	0.000534144	0.00695475	0.0550944	down	RPS7P11
0.699006	3.24622	4.62431	0.000473395	0.00632359	0.0481642	up	NANOS1
-0.454114	4.97883	-4.79474	0.000347909	0.004985	0.0327089	normal	COX10
-0.252583	7.11112	-4.98002	0.000249973	0.00393243	0.0270951	normal	HEXB
0.366852	5.5437	4.84543	0.000317684	0.00467474	0.0270828	normal	LMCD1
-0.432512	4.3341	-4.72469	0.000394682	0.0054815	0.0252215	normal	GALNT6
-0.736036	2.62476	-4.56295	0.000529373	0.0069218	0.0228757	down	SHISA2
-0.831223	2.19319	-4.5405	0.000551524	0.00708649	0.0203225	down	PLD6
0.381169	5.20313	4.80811	0.000339656	0.00490846	0.0179515	normal	RNF103
0.215082	8.60275	5.09039	0.000205731	0.00341186	0.0106811	normal	ASXL1
-0.301714	7.36067	-4.99023	0.000245493	0.00388701	0.00949379	normal	TOMM40
0.290985	6.33642	4.90503	0.000285604	0.00434403	0.00755899	normal	MKRN1
-0.783751	2.4083	-4.54132	0.000550697	0.00708078	0.00684261	down	OSGIN1
-0.316398	5.86249	-4.86188	0.00030847	0.00458647	0.00278134	normal	POP4
0.365234	5.11772	4.78542	0.000353788	0.0050575	-0.00863367	normal	GJA3
0.450989	4.2238	4.69167	0.000418956	0.00577966	-0.0113257	normal	ZNF395
0.637872	4.16987	4.68367	0.000425066	0.00583789	-0.0114945	up	PARD6B
0.231068	7.83964	5.01618	0.000234475	0.00376621	-0.0118809	normal	RNF213
-0.307676	6.97077	-4.94613	0.000265466	0.00412228	-0.0139168	normal	IMP4
1.45766	0.596994	4.65786	0.000445412	0.00603683	-0.0226033	up	GAS6-AS1
-0.425426	5.01058	-4.76504	0.000366994	0.00517842	-0.0277405	normal	ST3GAL1
-0.295075	6.86932	-4.92849	0.00027392	0.00422174	-0.0311855	normal	ERH
0.242973	7.27549	4.96055	0.000258753	0.00404393	-0.0320173	normal	MECP2
-0.56987	3.79153	-4.63355	0.000465506	0.00624075	-0.035439	normal	COQ3
-0.307251	6.1205	-4.85887	0.000310136	0.00460387	-0.0440033	normal	COPS5
0.342695	6.97304	4.92689	0.000274704	0.0042268	-0.0485599	normal	LGR4
0.291611	6.08551	4.85034	0.000314903	0.0046597	-0.053303	normal	DCAF6
0.396001	4.37462	4.6838	0.000424964	0.00583789	-0.0555048	normal	SERPINB1
0.350599	5.1377	4.76167	0.000369228	0.00519637	-0.0558055	normal	CHD6
-0.657997	2.90418	-4.53769	0.000554365	0.00711313	-0.0577508	down	LAYN
-0.317235	5.37818	-4.78375	0.000354849	0.00506877	-0.0593415	normal	MRPS30
0.343518	6.24894	4.86013	0.000309437	0.00459717	-0.0607153	normal	CLCN7
0.267032	7.09147	4.92482	0.000275718	0.00423003	-0.070355	normal	SOX9
0.479582	3.85512	4.61928	0.000477741	0.00636336	-0.0723245	normal	MXI1
0.375878	5.37709	4.77505	0.000360443	0.00511715	-0.0732131	normal	TULP3
0.315318	5.40756	4.77349	0.000361458	0.00512369	-0.0821037	normal	AFAP1
0.223455	8.13623	5.00001	0.000241276	0.00383395	-0.0845563	normal	AARS1
-0.251736	7.30042	-4.93413	0.00027119	0.00418314	-0.0846237	normal	UBE2L3
-0.180334	9.30613	-5.09694	0.000203376	0.00338796	-0.0899122	normal	EIF3B
-0.67899	2.43479	-4.4834	0.000612325	0.00761443	-0.0971386	down	ZFPM2-AS1
0.231919	8.3099	5.00651	0.000238519	0.0038124	-0.098278	normal	ARHGEF12
0.938091	1.54155	4.47194	0.00062533	0.00772434	-0.0984612	up	FLNB-AS1
-0.405817	4.55605	-4.68012	0.000427806	0.00586683	-0.0987044	normal	NGDN
-0.312865	6.19278	-4.83188	0.000325488	0.00475561	-0.104943	normal	TBCA
-0.21796	8.34862	-5.00439	0.000239416	0.00381811	-0.108275	normal	PRPS1
-0.253921	7.62814	-4.94517	0.000265917	0.00412583	-0.11179	normal	CDC37
-0.391441	4.34706	-4.65077	0.000451178	0.00608104	-0.112558	normal	MTERF3
0.25351	9.30466	5.08188	0.00020883	0.00344429	-0.116594	normal	TFRC
0.31758	5.932	4.8016	0.000343651	0.00494794	-0.118086	normal	HECTD4
-0.379827	5.15728	-4.72954	0.000391244	0.00545418	-0.119564	normal	MAMLD1
0.289025	6.44377	4.84303	0.00031905	0.00469061	-0.122797	normal	DKK3
-1.04374	1.22381	-4.46973	0.000627872	0.00774543	-0.133043	down	DGCR11
0.512444	4.50245	4.65244	0.000449819	0.00607436	-0.135255	normal	NINJ1
-0.324449	6.35737	-4.82711	0.000328281	0.00478134	-0.139381	normal	CSTF2
-0.492709	4.17677	-4.61492	0.000481543	0.00639562	-0.143788	normal	FAM241B
-0.275856	7.51898	-4.91858	0.000278798	0.00426149	-0.144793	normal	TIMM17A
0.328272	7.28033	4.89873	0.00028883	0.00437517	-0.145662	normal	PPFIBP1
1.10912	1.0143	4.48424	0.000611373	0.00761281	-0.150227	up	GALNT12
-0.336565	5.4355	-4.73861	0.000384896	0.00537781	-0.152158	normal	MLX
0.545132	3.51313	4.53818	0.000553875	0.00711178	-0.155014	normal	SH3BGRL2
-0.4049	6.57734	-4.83486	0.000323751	0.00473397	-0.158544	normal	CHORDC1
-0.272992	7.62266	-4.91881	0.000278681	0.00426149	-0.159354	normal	TSPAN4
-0.392912	4.61649	-4.65303	0.000449336	0.00607225	-0.159994	normal	TRIM14
0.243686	6.80874	4.84938	0.000315442	0.00466025	-0.166977	normal	SPECC1
0.296182	6.19333	4.79641	0.000346866	0.00497775	-0.169454	normal	GNPTAB
-0.274487	6.47757	-4.82079	0.000332017	0.00482818	-0.169773	normal	SLBP
0.282362	5.92911	4.77292	0.000361829	0.00512503	-0.170681	normal	ITPR1
-0.310334	5.92043	-4.77016	0.000363629	0.00514267	-0.175065	normal	HTATIP2
-0.402261	4.70585	-4.65063	0.000451298	0.00608104	-0.181415	normal	ALKBH8
0.316882	6.68049	4.82632	0.000328741	0.00478429	-0.189623	normal	HDAC6
-0.2801	6.16485	-4.783	0.000355328	0.00507169	-0.190632	normal	PPP2R2C
0.364341	6.3893	4.79956	0.000344912	0.00495738	-0.193816	normal	UBE2H
-0.261539	6.76266	-4.82916	0.000327078	0.00477132	-0.197793	normal	FAF1
-0.35646	6.48897	-4.80625	0.000340792	0.00492105	-0.197962	normal	ALG3
0.512705	3.56339	4.51775	0.000574959	0.00732508	-0.201891	normal	BORCS6
0.263233	9.06477	5.0133	0.000235675	0.00377433	-0.202736	normal	CBX5
-0.341592	5.69348	-4.73366	0.000388347	0.00541786	-0.204902	normal	CDCA2
-0.333648	7.29314	-4.86759	0.000305338	0.00454721	-0.205567	normal	CACYBP
0.751909	2.55578	4.4247	0.000682086	0.00826033	-0.209167	up	PBLD
-0.426019	4.54203	-4.61599	0.000480609	0.00639238	-0.213353	normal	TXNDC12
-1.31489	0.911235	-4.45719	0.000642513	0.00789071	-0.213603	down	EMC6
-0.454029	5.58241	-4.71555	0.000401252	0.0055561	-0.218712	normal	TRMT6
-0.275975	7.76581	-4.89761	0.00028941	0.00438037	-0.218996	normal	NARS1
-0.260157	7.18124	-4.85055	0.000314786	0.0046597	-0.220792	normal	AHSA1
-0.202879	8.77035	-4.97582	0.000251839	0.00395372	-0.225067	normal	SRSF3
0.256212	7.49107	4.87054	0.000303734	0.00453791	-0.22865	normal	KPNA6
0.259146	6.77597	4.81237	0.000337072	0.00489018	-0.230132	normal	OXSR1
-0.281097	6.77624	-4.80836	0.000339507	0.00490846	-0.238123	normal	DHX16
0.464823	4.27637	4.57129	0.000521372	0.00682198	-0.241055	normal	ZNF654
0.301856	5.66512	4.7093	0.000405809	0.00561501	-0.244178	normal	MOV10
-0.292156	7.3576	-4.84802	0.000316215	0.00466423	-0.251192	normal	RPL35A
0.478251	3.56915	4.49026	0.000604664	0.00755973	-0.253427	normal	WBP1
1.07153	1.15635	4.40118	0.000712294	0.00851597	-0.253966	up	LIF-AS2
-0.61384	3.13603	-4.4466	0.000655136	0.00801219	-0.256898	down	YAE1
0.32062	5.82689	4.71562	0.000401203	0.0055561	-0.259317	normal	USP28
-0.299287	6.74462	-4.79372	0.000348546	0.00499026	-0.260323	normal	GTF3C6
0.356938	5.68601	4.70052	0.0004123	0.00569208	-0.263342	normal	ABCA7
-0.218204	8.63089	-4.94257	0.000267151	0.00413459	-0.26451	normal	CCNB1
-0.509659	3.35358	-4.46267	0.00063607	0.00782573	-0.266438	normal	SLC45A3
-0.38008	4.53966	-4.58486	0.000508628	0.00668354	-0.270763	normal	DHODH
0.276651	8.11161	4.89546	0.000290521	0.00439359	-0.27279	normal	SERINC1
0.762724	2.71105	4.39882	0.000715402	0.00854106	-0.273528	up	EGR1
-0.358379	5.30743	-4.65853	0.000444878	0.006034	-0.277151	normal	TAF11
0.479249	3.81026	4.50037	0.000593561	0.00747407	-0.280321	normal	FOXN3
0.453426	3.97574	4.51631	0.000576483	0.00733098	-0.283501	normal	NBPF11
-0.455228	4.12455	-4.53206	0.0005601	0.00717108	-0.286024	normal	PUS3
-0.353038	4.85771	-4.60581	0.000489595	0.00648398	-0.292929	normal	RAB29
0.243235	7.65489	4.84806	0.000316188	0.00466423	-0.293894	normal	ATP1B1
-0.308669	5.46984	-4.66498	0.000439704	0.00598572	-0.293981	normal	JRK
-0.382512	6.3747	-4.74261	0.000382129	0.00535124	-0.297607	normal	E2F4
-0.236006	8.67202	-4.92748	0.000274412	0.00422581	-0.298588	normal	RPL13
0.405285	4.35315	4.5482	0.000543816	0.00701663	-0.299661	normal	RNF144A
-0.318917	6.39899	-4.74115	0.000383136	0.0053613	-0.304424	normal	GNPDA1
0.454671	5.77469	4.68506	0.000423994	0.00583188	-0.305602	normal	RRM2B
0.353258	5.5069	4.66039	0.000443376	0.00602177	-0.307129	normal	MED25
0.298355	6.27489	4.72836	0.000392078	0.00545759	-0.307967	normal	SRGAP2
-0.363576	4.93067	-4.60354	0.000491614	0.00650144	-0.310608	normal	TMEM126A
-0.315188	5.79808	-4.68571	0.000423495	0.00583188	-0.311056	normal	RNF126
-0.235077	7.05406	-4.79125	0.000350096	0.00500858	-0.311479	normal	HARS1
0.870145	1.62374	4.33923	0.000798677	0.00925784	-0.312031	up	LIPT2-AS1
0.361454	5.72987	4.67416	0.000432449	0.005913	-0.319359	normal	BRWD3
1.32261	2.81035	4.37091	0.000753222	0.00886698	-0.321885	up	GPR89B
-0.505682	4.01929	-4.50034	0.000593592	0.00747407	-0.322801	normal	HES4
0.730064	2.62884	4.36317	0.000764079	0.00895332	-0.326982	up	DEPP1
-0.457158	4.09642	-4.50643	0.000587007	0.00742914	-0.327488	normal	NUFIP1
0.388267	5.02498	4.59981	0.000494968	0.00653647	-0.33284	normal	VPS13B
0.342426	6.17637	4.70603	0.000408213	0.00563984	-0.333326	normal	JMJD1C
-0.222097	7.99196	-4.85286	0.00031349	0.00464621	-0.334401	normal	PSMB1
0.393026	4.9642	4.59209	0.000501979	0.00661492	-0.335838	normal	TTLL5
-0.472771	5.45817	-4.64005	0.000460044	0.0061854	-0.336711	normal	RRP15
0.377798	7.87228	4.83985	0.00032087	0.00470669	-0.339974	normal	CLIC4
-0.350115	5.36582	-4.62982	0.000468678	0.00626967	-0.340574	normal	MRPL22
0.376719	4.63083	4.55496	0.000537148	0.00697427	-0.341479	normal	ANKZF1
0.38891	4.66122	4.55715	0.000535001	0.00695614	-0.343096	normal	BRD3
0.365358	5.55161	4.64302	0.000457576	0.00615669	-0.346822	normal	GRHL3
0.372916	5.43203	4.63157	0.000467188	0.00625425	-0.347349	normal	ADD3
0.52143	4.19485	4.50344	0.000590229	0.00745673	-0.348842	normal	QPCTL
0.440125	4.18518	4.50255	0.000591198	0.00745673	-0.350098	normal	PTPRM
-0.325549	5.35107	-4.61929	0.000477728	0.00636336	-0.357631	normal	EIF2B3
1.93305	0.462787	4.47408	0.000622882	0.00771466	-0.362425	up	LBH
0.47145	4.14929	4.48896	0.000606107	0.00756247	-0.367217	normal	FOXP1
-0.519954	3.3626	-4.40763	0.000703871	0.00845238	-0.367721	normal	SDHAF2
0.346614	5.75043	4.64751	0.000453859	0.00611112	-0.372376	normal	SLC12A6
-0.389638	5.82068	-4.65422	0.000448365	0.00606356	-0.372612	normal	MRPS2
-0.243945	7.39702	-4.77926	0.000357726	0.00509416	-0.384165	normal	PDAP1
0.459449	4.17102	4.47802	0.000618394	0.0076642	-0.391878	normal	INSIG2
0.249279	7.30088	4.76708	0.000365649	0.00516731	-0.392105	normal	KDM3B
0.561734	3.88623	4.44489	0.000657204	0.00802715	-0.39489	normal	DNAH5
1.35481	0.379401	4.43774	0.000665905	0.00811739	-0.396685	up	TTLL9
0.299442	6.38625	4.68968	0.000420466	0.00579618	-0.397031	normal	BAHCC1
-0.200992	8.11199	-4.82747	0.000328069	0.00478134	-0.398926	normal	TARDBP
-0.404372	5.27329	-4.58833	0.000505425	0.00665088	-0.400624	normal	EED
-0.502842	3.23771	-4.37713	0.000744621	0.00879173	-0.401174	normal	DDX28
0.874804	2.79038	4.32784	0.000815691	0.00938196	-0.408182	up	OPRD1
-0.4009	6.04506	-4.65102	0.00045098	0.00608104	-0.414966	normal	MYDGF
-0.266575	6.22191	-4.66567	0.000439157	0.00598267	-0.416747	normal	NUP85
-0.462148	4.45064	-4.49386	0.000600684	0.00752746	-0.420246	normal	RPL15P3
0.671831	3.19298	4.35799	0.000771433	0.00900436	-0.422601	up	ZNF608
0.329853	6.30924	4.66905	0.000436471	0.00595483	-0.423079	normal	PTPRS
0.384247	4.84167	4.53174	0.000560428	0.00717108	-0.42461	normal	PDK2
0.435963	4.68071	4.50849	0.000584793	0.00741124	-0.436079	normal	ARPIN
-0.360017	5.35616	-4.57532	0.000517558	0.00678166	-0.439814	normal	THAP11
0.374168	5.12447	4.55061	0.000541434	0.00699467	-0.442426	normal	MAP3K3
-0.332607	5.7548	-4.60979	0.000486054	0.0064463	-0.444467	normal	BCL7B
-0.299869	5.61252	-4.59691	0.000497591	0.00656643	-0.444639	normal	EOLA2
-0.315671	5.50857	-4.58697	0.000506678	0.00666264	-0.445111	normal	TNIP2
-0.256743	7.09954	-4.72219	0.00039647	0.00549809	-0.446191	normal	MRPS16
0.31124	5.40304	4.57297	0.000519779	0.00680594	-0.451625	normal	PVT1
0.36085	5.43728	4.57545	0.000517436	0.00678166	-0.452534	normal	MAPKBP1
0.763565	3.1266	4.33183	0.000809686	0.00935788	-0.456621	up	SPAG4
-0.191922	8.3294	-4.81034	0.000338301	0.00490035	-0.46289	normal	RNPS1
-0.29517	6.2043	-4.63781	0.000461921	0.00619716	-0.465593	normal	TSSC4
-0.45551	4.16296	-4.43549	0.000668669	0.00813503	-0.471158	normal	LRR1
0.30053	5.83778	4.60209	0.000492918	0.00651404	-0.471683	normal	GIGYF1
-0.232222	7.7827	-4.75776	0.000371835	0.00521892	-0.480047	normal	UQCRFS1
0.390002	4.4044	4.45102	0.000649837	0.00796423	-0.489254	normal	TRAPPC9
0.708739	2.58756	4.26801	0.000911477	0.0101596	-0.491044	up	ARHGEF10L
0.569826	3.41725	4.3418	0.000794879	0.00924004	-0.494226	normal	PRKCG
-0.315698	5.42784	-4.55303	0.000539048	0.00698427	-0.494255	normal	USP15
-0.181744	9.10498	-4.85313	0.000313334	0.00464621	-0.504809	normal	HNRNPAB
0.342847	6.29958	4.62391	0.000473732	0.00632359	-0.50532	normal	DSC2
-0.403627	4.6531	-4.46884	0.000628902	0.00775117	-0.506826	normal	STX3
-0.274581	6.28606	-4.6195	0.000477553	0.00636336	-0.512686	normal	WDR5
-0.199544	8.03699	-4.75884	0.000371116	0.00521277	-0.515161	normal	CORO1C
0.317428	5.61208	4.55727	0.000534884	0.00695614	-0.516905	normal	FIG4
0.596893	2.81072	4.27163	0.000905369	0.0101238	-0.517762	up	PLEKHB1
0.691877	2.50031	4.24539	0.000950645	0.0104729	-0.520415	up	MIR503HG
0.360345	6.8467	4.66005	0.000443652	0.00602177	-0.522508	normal	OIP5-AS1
-0.360428	5.58485	-4.55202	0.000540037	0.00699219	-0.522954	normal	MALSU1
0.448928	4.00615	4.38754	0.000730447	0.00867002	-0.526364	normal	TLCD1
0.405047	5.16792	4.50908	0.000584164	0.00740834	-0.527017	normal	BCL3
0.272131	6.57138	4.63294	0.000466024	0.00624317	-0.531438	normal	HEXIM1
0.596257	3.3447	4.31297	0.000838488	0.00958472	-0.532815	up	IL17RD
0.40383	4.11791	4.3962	0.000718862	0.00856582	-0.533289	normal	ARRDC1
0.40581	5.10322	4.4993	0.000594725	0.00748087	-0.533488	normal	CELSR3
1.80038	-0.0447431	4.491	0.000603847	0.00755971	-0.534128	up	ALPG
0.425073	4.52023	4.43812	0.000665441	0.00811707	-0.535319	normal	ZBTB21
0.736981	2.45779	4.23266	0.00097345	0.0106545	-0.537015	up	CASTOR3P
0.368127	5.15866	4.50289	0.000590822	0.00745673	-0.537375	normal	ARHGAP33
0.353278	5.06087	4.48896	0.000606105	0.00756247	-0.545673	normal	CCNDBP1
1.19438	1.09486	4.22288	0.000991336	0.0107944	-0.546182	up	MYO15B
0.585271	3.43371	4.31444	0.000836196	0.00957138	-0.546656	up	ALDH5A1
-0.480037	3.47081	-4.31927	0.000828757	0.00951455	-0.549363	normal	SECTM1
0.496003	5.06441	4.48372	0.000611961	0.00761443	-0.553594	normal	ARRDC3
0.251807	8.17905	4.74718	0.000378994	0.00531136	-0.557292	normal	GJA1
-0.367794	4.7521	-4.45096	0.000649905	0.00796423	-0.559517	normal	DUSP7
-0.387747	4.40469	-4.41279	0.000697211	0.00839829	-0.562139	normal	RPL17
-0.713522	2.4581	-4.21947	0.000997654	0.0108236	-0.563053	down	PCCA-DT
-0.353697	5.16288	-4.48942	0.000605601	0.00756247	-0.564964	normal	EMC8
0.298931	5.55917	4.52563	0.000566734	0.00724178	-0.566979	normal	ZNF516
-0.283257	6.34561	-4.59464	0.000499646	0.00658886	-0.56838	normal	DYNC1LI1
-0.431974	4.18106	-4.38277	0.000736903	0.0087136	-0.572534	normal	KRT10-AS1
0.311605	5.87611	4.5503	0.000541737	0.00699467	-0.574342	normal	ARHGEF17
0.357258	5.70837	4.53433	0.000557785	0.00715207	-0.575616	normal	IGSF3
-0.889321	2.80595	-4.23273	0.000973316	0.0106545	-0.584085	down	LUCAT1
0.323003	7.209	4.65512	0.000447638	0.00605814	-0.586269	normal	TOP2B
-0.237117	7.43323	-4.66968	0.000435972	0.00595425	-0.593103	normal	POLDIP2
-0.365126	5.4351	-4.50017	0.000593782	0.00747407	-0.593623	normal	CENPW
-0.523433	3.8615	-4.33361	0.000807032	0.00933449	-0.598329	normal	COA6
-0.193821	9.97581	-4.88196	0.000297603	0.00446789	-0.599529	normal	MT-ATP6
-0.28078	5.97225	-4.54441	0.000547603	0.00705567	-0.602351	normal	TNFRSF11A
-0.248279	7.34385	-4.65737	0.000445809	0.0060378	-0.602923	normal	CDCA8
-0.232277	7.44492	-4.66426	0.000440277	0.00598913	-0.604943	normal	RANBP1
0.231268	9.92318	4.86854	0.000304819	0.00454313	-0.614563	normal	TM4SF1
-0.223531	7.75515	-4.68306	0.000425535	0.00584001	-0.615045	normal	ATP1B3
0.33514	5.76516	4.51571	0.000577111	0.00733393	-0.620216	normal	KMT2E
-0.897224	1.83466	-4.15573	0.00112376	0.0118049	-0.622153	down	MT1A
-0.747747	2.87319	-4.21872	0.000999064	0.0108325	-0.622636	down	TAF1A
-0.543953	3.09999	-4.24037	0.000959563	0.0105523	-0.62487	normal	ZCCHC4
-0.672645	3.3219	-4.26077	0.000923816	0.0102566	-0.625254	down	SRXN1
0.294996	5.99036	4.53292	0.00055922	0.00716551	-0.625715	normal	PHF21A
0.413222	4.34607	4.36897	0.00075593	0.00888757	-0.629409	normal	PIK3C2B
-0.291593	5.60386	-4.49549	0.000598891	0.00751693	-0.632092	normal	C1GALT1C1
-0.421727	5.12106	-4.44626	0.000655547	0.00801219	-0.637218	normal	POLR3G
-0.358794	4.82462	-4.41531	0.000693976	0.00838826	-0.639824	normal	CCNQ
0.715331	2.10255	4.15211	0.00113139	0.0118649	-0.644115	up	GALNT16
-0.397409	4.85047	-4.41421	0.000695391	0.00838995	-0.646552	normal	PPID
-0.549167	3.46313	-4.26405	0.000918203	0.0102126	-0.647992	normal	ZCCHC9
-0.502034	3.62665	-4.28161	0.000888729	0.00998663	-0.648218	normal	ZNF35
-0.268637	7.05	-4.60839	0.000487298	0.00645818	-0.650697	normal	PSMD10
2.61301	-0.686272	4.77606	0.000359788	0.00511566	-0.651828	up	SCDP1
0.650473	3.29055	4.24124	0.000958017	0.0105442	-0.652833	up	CDA
-0.31691	5.083	-4.43434	0.000670083	0.0081432	-0.653414	normal	FBXL5
0.402848	4.37525	4.3561	0.000774132	0.00902148	-0.659382	normal	CCDC88C
0.348452	6.03785	4.51869	0.000573972	0.00731912	-0.659565	normal	PGRMC2
-0.254172	7.07888	-4.60474	0.000490543	0.00649191	-0.661895	normal	PPIB
0.735774	3.55118	4.26139	0.000922762	0.010251	-0.66299	up	DDIT3
1.93828	-0.0491456	4.40111	0.000712385	0.00851597	-0.665718	up	ZNF704
-0.67225	3.60235	-4.26705	0.000913097	0.010168	-0.667168	down	MTLN
-0.361201	5.60942	-4.47282	0.000624327	0.00772394	-0.675008	normal	GCLC
-0.655449	3.35135	-4.23541	0.000968477	0.0106126	-0.677679	down	PFDN4
-0.225584	7.61229	-4.63819	0.000461605	0.00619716	-0.678018	normal	DHX30
0.228477	7.06623	4.59135	0.000502654	0.00661912	-0.684535	normal	SDC4
0.393025	6.00391	4.4952	0.000599214	0.00751693	-0.697664	normal	NADSYN1
0.515179	3.87476	4.27694	0.00089648	0.0100676	-0.703357	normal	FAM210B
0.38377	4.35473	4.32981	0.000812731	0.00936535	-0.704442	normal	PARP14
-0.406503	5.61468	-4.45709	0.000642628	0.00789071	-0.704887	normal	RPS19BP1
0.253231	6.42277	4.5221	0.000570401	0.00727859	-0.715463	normal	SUN2
-0.25574	6.8719	-4.55838	0.0005338	0.00695475	-0.717389	normal	CCNB2
-0.311101	6.7281	-4.54605	0.000545966	0.00703947	-0.71841	normal	RPS27
-0.379166	5.86544	-4.47077	0.000626678	0.00773585	-0.721879	normal	LRFN1
-0.270842	6.23509	-4.50256	0.000591188	0.00745673	-0.723005	normal	WDR3
0.276334	6.18387	4.49737	0.000596834	0.00750231	-0.723678	normal	ZC3H4
-0.434615	4.86658	-4.37198	0.000751743	0.00885519	-0.727949	normal	SIVA1
0.353804	5.56892	4.43979	0.000663403	0.00809754	-0.728351	normal	PIK3R3
-0.365186	5.01882	-4.38722	0.00073088	0.00867002	-0.729008	normal	RPP30
-0.459964	4.65508	-4.34871	0.000784782	0.00913985	-0.730061	normal	TRMT61A
0.423339	4.37462	4.31666	0.000832772	0.00955472	-0.732239	normal	HILPDA
-0.495505	3.38322	-4.20899	0.00101734	0.0109857	-0.734842	normal	TMEM223
-0.335364	4.87671	-4.36962	0.000755027	0.00888259	-0.735403	normal	C1orf52
-0.263198	6.21068	-4.4937	0.000600866	0.00752746	-0.735755	normal	UTP4
-0.356319	4.49794	-4.32919	0.000813661	0.00937024	-0.736516	normal	HAUS8
0.447612	3.6206	4.23163	0.000975309	0.0106623	-0.737567	normal	FLVCR2
-0.314239	6.17224	-4.48612	0.000609271	0.00759173	-0.743593	normal	CCND3
0.214619	9.15658	4.7254	0.000394178	0.0054786	-0.750251	normal	EIF4B
-0.270475	7.01162	-4.55091	0.000541131	0.00699467	-0.752465	normal	DDX39A
-0.482507	3.65808	-4.22593	0.000985728	0.0107508	-0.757289	normal	EPS8L1
-0.327879	7.11908	-4.55407	0.000538017	0.00698067	-0.762473	normal	GLRX3
-0.142328	10.854	-4.88001	0.000298643	0.00447988	-0.763005	normal	EEF2
-0.282663	6.13675	-4.4727	0.000624464	0.00772394	-0.763168	normal	BIN1
0.315893	5.00203	4.36588	0.000760263	0.0089159	-0.764688	normal	ZFYVE1
-0.311375	7.20163	-4.55803	0.000534142	0.00695475	-0.767448	normal	AURKAIP1
0.244015	7.1355	4.55077	0.00054127	0.00699467	-0.770843	normal	SIN3A
-0.355041	7.97075	-4.61542	0.000481105	0.00639439	-0.772593	normal	CHCHD2
-0.344478	5.2195	-4.38347	0.000735956	0.00870795	-0.77325	normal	TRMT2A
-0.318837	5.69918	-4.4267	0.000679578	0.00824072	-0.776916	normal	RFC2
-0.216682	7.32425	-4.56191	0.000530371	0.00692995	-0.778623	normal	SRSF4
0.335602	5.3176	4.38925	0.00072815	0.0086487	-0.778795	normal	WDR59
0.603947	2.82353	4.12694	0.00118598	0.012312	-0.780563	up	VASH1
0.314145	5.78875	4.43102	0.00067419	0.00818073	-0.782915	normal	PACS2
-0.246961	6.93072	-4.52799	0.000564284	0.00721544	-0.783308	normal	PSMC2
-0.719591	3.78126	-4.22241	0.000992213	0.0107961	-0.783897	down	EIF3CL
-0.291079	6.48448	-4.49061	0.000604273	0.00755973	-0.784726	normal	ASCC3
0.325273	5.50764	4.40391	0.000708711	0.00849399	-0.785198	normal	SPTLC2
0.303914	5.56937	4.40791	0.000703512	0.00845238	-0.788817	normal	CUX1
0.298845	6.07002	4.45026	0.00065074	0.00796731	-0.793439	normal	TMEM104
-0.463121	4.24119	-4.26836	0.000910884	0.0101596	-0.796885	normal	PIP4P2
-0.337279	5.94816	-4.43649	0.000667443	0.00812545	-0.800123	normal	VPS29
0.380869	4.89124	4.33158	0.000810064	0.00935788	-0.806974	normal	SOS2
0.360912	4.63435	4.30484	0.000851217	0.00969436	-0.807105	normal	GLCCI1
0.277507	6.59703	4.48676	0.000608556	0.00758792	-0.808759	normal	PTPRA
-0.252369	6.55557	-4.48246	0.000613382	0.00761735	-0.811276	normal	MESD
0.233892	7.53908	4.56051	0.000531736	0.00694289	-0.812289	normal	PTPRJ
0.276532	6.89719	4.50707	0.000586315	0.00742545	-0.816712	normal	RNPEPL1
0.219384	7.35505	4.54344	0.00054857	0.00705831	-0.817316	normal	NPEPPS
-0.343474	4.68808	-4.30357	0.000853231	0.00971133	-0.822239	normal	POLR3K
-0.169386	11.322	-4.89469	0.00029092	0.00439605	-0.825125	normal	FLNA
-0.551484	2.96903	-4.11654	0.00120931	0.0124843	-0.827362	normal	MAGEA3
-0.269461	6.11932	-4.43702	0.000666793	0.00812287	-0.827377	normal	NME1
0.269918	7.60251	4.55596	0.000536167	0.00696642	-0.829928	normal	MRC2
-0.411501	5.61763	-4.39006	0.000727056	0.00864125	-0.831041	normal	BRIX1
-0.238404	7.66888	-4.5599	0.000532329	0.00694575	-0.832848	normal	METAP2
-0.395925	4.7921	-4.30839	0.000845629	0.00964622	-0.832886	normal	POLE4
0.210031	8.94608	4.66098	0.000442904	0.00602044	-0.836395	normal	SLC29A1
0.305225	6.47032	4.46103	0.000637996	0.00784422	-0.837187	normal	KANSL3
0.697888	3.30155	4.13558	0.00116695	0.0121758	-0.847081	up	EPHA7
-0.444635	3.99061	-4.21111	0.00101334	0.0109553	-0.852563	normal	ORC5
0.264502	7.09329	4.50304	0.000590667	0.00745673	-0.853976	normal	TTC3
-0.785778	1.79764	-4.0191	0.00145231	0.0143138	-0.855696	down	ELMO3
0.233555	7.78395	4.55319	0.000538883	0.00698427	-0.8618	normal	VAT1
-0.471807	4.61234	-4.27357	0.000902096	0.0101123	-0.861921	normal	PCGF6
0.302715	5.47033	4.35781	0.000771691	0.00900436	-0.865492	normal	ZKSCAN8
0.351363	6.23618	4.42501	0.000681687	0.00826033	-0.867275	normal	BLOC1S6
-0.32154	5.90303	-4.39659	0.00071835	0.00856523	-0.867646	normal	MRPS22
0.310897	5.70028	4.37609	0.00074605	0.00879371	-0.870957	normal	ATF2
-0.534953	4.27611	-4.23168	0.000975218	0.0106623	-0.871394	normal	MRPL1
1.04266	1.04494	4.01998	0.0014499	0.0143069	-0.871705	up	GNG7
-0.326529	5.31369	-4.3399	0.000797682	0.00925784	-0.872161	normal	SMIM12
-0.283859	5.87223	-4.3914	0.000725258	0.00862565	-0.872501	normal	CTSL
-0.321535	4.95	-4.30233	0.000855199	0.00972179	-0.875394	normal	DIMT1
0.438876	3.85418	4.1821	0.00106971	0.0114116	-0.876449	normal	ZCCHC24
-0.346408	6.05695	-4.40485	0.000707494	0.00848489	-0.877313	normal	C11orf24
0.456218	4.66019	4.26841	0.000910789	0.0101596	-0.878945	normal	GAS6
0.333504	4.86557	4.29076	0.00087376	0.00986814	-0.879257	normal	MFSD11
-0.287259	6.03195	-4.40076	0.000712841	0.00851597	-0.881243	normal	CCL2
0.384718	4.2385	4.2218	0.000993333	0.010802	-0.882064	normal	TRIM62
-0.248473	7.8129	-4.54402	0.000547991	0.00705576	-0.883663	normal	RPL23
-0.299049	5.28277	-4.33022	0.000812109	0.009364	-0.88502	normal	COPS4
-0.4363	4.67445	-4.26782	0.000911792	0.0101596	-0.885489	normal	PRADC1
-0.283369	5.91043	-4.38682	0.000731415	0.00867078	-0.887462	normal	SNHG1
0.678615	2.61361	4.04848	0.00137417	0.0137276	-0.887954	up	PAIP2B
0.318405	5.14454	4.31333	0.000837925	0.00958419	-0.889749	normal	UVSSA
0.495594	4.13781	4.20355	0.00102772	0.0110336	-0.893508	normal	SLC22A23
-0.36757	4.62198	-4.2581	0.000928428	0.010286	-0.893959	normal	CHST11
-0.250492	7.30893	-4.49576	0.000598601	0.00751693	-0.900501	normal	FAM136A
-0.536105	3.09081	-4.08833	0.00127503	0.0130107	-0.900979	normal	UBXN8
-0.488087	3.44584	-4.1243	0.00119187	0.0123593	-0.90311	normal	ZNHIT2
0.662922	2.77544	4.05414	0.00135963	0.0136191	-0.903488	up	GAB1
-1.05591	0.870714	-4.00948	0.00147887	0.0145069	-0.9053	down	KIF17
-0.54073	3.09159	-4.08501	0.00128302	0.0130705	-0.907044	normal	ADIRF-AS1
0.16206	9.56554	4.67824	0.000429264	0.00588247	-0.907154	normal	TLN1
0.460474	3.47373	4.12368	0.00119324	0.0123666	-0.907762	normal	OBSCN
-0.251898	7.16887	-4.48071	0.000615349	0.00763157	-0.907959	normal	RARS1
0.300916	5.55478	4.34218	0.000794322	0.00923935	-0.909725	normal	IRGQ
-0.281589	6.26342	-4.40328	0.000709543	0.00849847	-0.913915	normal	THAP4
-0.536366	3.10668	-4.08238	0.00128936	0.0131136	-0.91482	normal	SLC35G2
-0.266118	6.22359	-4.3978	0.000716741	0.00855155	-0.917921	normal	WDR43
0.333605	5.58197	4.33951	0.000798254	0.00925784	-0.919153	normal	HOXB2
-0.539526	4.03543	-4.17939	0.00107514	0.0114553	-0.919324	normal	CTU2
0.876165	1.59566	3.97141	0.00158896	0.015241	-0.929514	up	CCDC171
-0.320557	5.94447	-4.36629	0.00075968	0.0089147	-0.931563	normal	CDCA3
0.399659	4.84835	4.25548	0.000932952	0.0103271	-0.941043	normal	SRC
-0.303078	7.86656	-4.51435	0.000578553	0.00734723	-0.947177	normal	AMD1
2.02835	-0.570788	4.36842	0.000756699	0.00889098	-0.949731	up	INHA
0.382797	4.1708	4.1775	0.00107895	0.011471	-0.951002	normal	MMD
0.386796	5.28821	4.2937	0.000869006	0.00983354	-0.952382	normal	CLDN7
0.458698	4.5249	4.21318	0.00100943	0.0109246	-0.95531	normal	PLXNB3
0.171244	9.10925	4.61139	0.000484647	0.00643224	-0.955948	normal	MAP4
0.242745	6.91067	4.43423	0.000670218	0.0081432	-0.955951	normal	ATRN
-0.378085	4.60498	-4.22281	0.00099147	0.0107944	-0.956656	normal	CLP1
0.409135	4.41922	4.20149	0.00103168	0.0110696	-0.956668	normal	EZH1
0.235761	6.6779	4.41252	0.000697555	0.00839829	-0.961178	normal	MIDN
-0.599228	3.11258	-4.05617	0.00135444	0.0135873	-0.96293	down	NEIL3
-0.439535	4.40108	-4.19467	0.0010449	0.0111856	-0.967504	normal	GTF2H2
-0.239943	7.18117	-4.45003	0.000651015	0.00796731	-0.967601	normal	TBRG4
-0.325568	5.44322	-4.299	0.000860496	0.00976405	-0.97244	normal	UBL5
-0.356003	5.35761	-4.28819	0.000877934	0.0098953	-0.977165	normal	SBDS
0.36243	5.21724	4.273	0.000903062	0.010117	-0.978605	normal	SUOX
-0.285109	5.4531	-4.29603	0.000865246	0.00979995	-0.980008	normal	EIF2B2
-0.314066	5.95394	-4.34055	0.000796723	0.00925567	-0.981714	normal	CHCHD3
0.358343	4.6591	4.21397	0.00100794	0.0109161	-0.982397	normal	ENO3
-0.37457	6.20412	-4.36048	0.000767884	0.00897689	-0.984613	normal	DR1
0.327741	5.25045	4.27169	0.000905264	0.0101238	-0.987587	normal	RBL2
-0.230893	8.95449	-4.58064	0.00051256	0.00673044	-0.988707	normal	RPS9
0.540992	3.52411	4.08088	0.001293	0.0131419	-0.995549	normal	FNDC10
0.401284	4.40623	4.17913	0.00107565	0.0114553	-0.996047	normal	NPHP4
0.262782	6.29298	4.36009	0.000768446	0.00897779	-0.999417	normal	CXXC5
-0.726487	2.78011	-4.00084	0.00150316	0.0146531	-1.0028	down	SRRM3
-0.415523	4.36576	-4.17165	0.0010908	0.0115701	-1.00366	normal	F12
-0.195103	10.7279	-4.73794	0.000385363	0.00538028	-1.00369	normal	NCL
0.223621	7.69093	4.46861	0.000629174	0.00775117	-1.00741	normal	PDLIM1
-0.729069	2.54748	-3.97591	0.00157552	0.015167	-1.01061	down	CORO1A
0.302155	5.16106	4.25056	0.000941531	0.0103972	-1.01109	normal	NFKBIA
-0.402737	4.27754	-4.15697	0.00112116	0.0117969	-1.01322	normal	TRPA1
0.184127	9.11728	4.5796	0.000513535	0.00673846	-1.01696	normal	HUWE1
0.336447	5.34221	4.2648	0.000916932	0.0102046	-1.01718	normal	SNX33
0.274688	6.37877	4.3565	0.000773554	0.00902041	-1.01975	normal	FAM43A
-0.389304	3.96244	-4.11733	0.00120752	0.0124797	-1.02229	normal	SOCS2
-0.446626	5.7312	-4.29818	0.000861812	0.009773	-1.02318	normal	NOP16
0.367743	4.75842	4.20112	0.0010324	0.011071	-1.02618	normal	FBXW4
0.266875	6.87023	4.39267	0.000723562	0.00861629	-1.02805	normal	FBLN1
-0.335435	5.67456	-4.29065	0.000873927	0.00986814	-1.02851	normal	MAPKAPK3
0.301153	6.14388	4.33065	0.000811459	0.00936232	-1.03062	normal	EEF2K
0.320174	5.6209	4.28394	0.000884895	0.00995561	-1.03079	normal	NCKIPSD
-0.273891	5.65546	-4.28729	0.000879397	0.00990578	-1.03202	normal	CENPO
0.200457	8.48102	4.5175	0.000575229	0.00732508	-1.03287	normal	ATP6AP1
0.257918	5.92701	4.31065	0.000842094	0.00961468	-1.03306	normal	EFEMP1
-0.320239	5.70725	-4.28924	0.000876224	0.00988805	-1.0369	normal	SDF2
0.283056	5.86878	4.3031	0.000853971	0.00971379	-1.03731	normal	ATXN2
-0.359449	5.39234	-4.25868	0.000927431	0.010286	-1.03902	normal	PELO
1.41107	0.544163	3.9661	0.00160498	0.0153361	-1.03935	up	SEPTIN1
-0.245373	7.45511	-4.43199	0.000672986	0.00817147	-1.04227	normal	CDC42EP3
-0.272165	5.98652	-4.31062	0.000842147	0.00961468	-1.04375	normal	SNX2
0.372914	5.06619	4.22102	0.000994781	0.0108051	-1.04818	normal	EXOSC6
-0.335722	5.15865	-4.23105	0.00097636	0.0106675	-1.04855	normal	NES
1.09303	0.758398	3.92979	0.00171898	0.0161145	-1.04861	up	TJP3
-0.204003	8.01584	-4.47212	0.00062513	0.00772434	-1.04889	normal	AK2
0.648139	3.02322	3.9945	0.00152123	0.014798	-1.05526	up	NAA80
-0.271359	5.73799	-4.28174	0.000888517	0.00998663	-1.05664	normal	TATDN2
0.633752	2.73932	3.96577	0.00160597	0.0153361	-1.05835	up	PRELID3A
-0.31432	6.71944	-4.36194	0.00076581	0.00896394	-1.06342	normal	KCTD5
0.687998	2.0869	3.91211	0.00177746	0.0165192	-1.0641	up	FRRS1
-0.309751	5.21384	-4.2282	0.000981569	0.0107118	-1.06435	normal	TRUB2
-0.276355	5.83884	-4.28575	0.000881928	0.00992825	-1.06616	normal	MRPL39
0.479059	3.21089	4.00861	0.0014813	0.0145163	-1.06858	normal	CLTCL1
-0.655124	2.36555	-3.92644	0.00172993	0.016183	-1.07465	down	INSYN2B
-0.267837	6.23021	-4.31477	0.000835699	0.00957138	-1.07562	normal	TCF19
-0.23838	6.88555	-4.36756	0.000757896	0.0088994	-1.07854	normal	CIAO1
-0.695974	2.7214	-3.95338	0.001644	0.0156075	-1.07994	down	PON3
2.59001	-0.90696	4.48115	0.000614858	0.00763058	-1.08055	up	TF
0.18799	8.70966	4.51051	0.000582637	0.00739402	-1.08153	normal	CLSTN1
0.308973	5.77638	4.27099	0.000906445	0.0101243	-1.08216	normal	SECISBP2L
-0.180167	8.86857	-4.5236	0.000568843	0.00726372	-1.08233	normal	KPNA2
-0.582582	3.85614	-4.07011	0.00131942	0.0133243	-1.08543	normal	TMEM177
0.311253	5.80561	4.27167	0.000905287	0.0101238	-1.08579	normal	PEAK1
0.365075	5.18787	4.21292	0.00100991	0.0109246	-1.08627	normal	PAN2
0.348089	4.56764	4.148	0.00114012	0.0119361	-1.08818	normal	OPHN1
0.252002	6.87445	4.36059	0.000767731	0.00897689	-1.08937	normal	ZBTB4
-0.387625	4.40425	-4.12989	0.00117945	0.0122774	-1.09034	normal	NR2C2AP
0.373597	5.03978	4.19569	0.0010429	0.0111707	-1.09088	normal	FZD2
-0.293123	6.16536	-4.30094	0.000857408	0.00973746	-1.09122	normal	SLC35B1
0.339287	4.66629	4.15669	0.00112173	0.0117969	-1.09181	normal	ZNF33A
-0.325671	5.31803	-4.22355	0.000990097	0.0107921	-1.09209	normal	DEPDC1B
-0.590145	2.95533	-3.97001	0.00159318	0.0152578	-1.09234	down	TMEM158
0.568876	3.6039	4.03596	0.00140692	0.013972	-1.09395	normal	NBPF26
0.417732	4.85345	4.17438	0.00108525	0.0115181	-1.09438	normal	PLPPR3
0.327216	5.61284	4.24913	0.000944041	0.0104187	-1.09504	normal	SLC50A1
-0.177387	10.0905	-4.62622	0.000471751	0.00630622	-1.09678	normal	EIF5A
0.260492	6.36304	4.31438	0.000836289	0.00957138	-1.0969	normal	SLC35E1
-0.455937	3.8258	-4.06063	0.00134313	0.0135122	-1.0989	normal	ALKBH1
-0.301144	5.49284	-4.23595	0.000967497	0.0106081	-1.10028	normal	LSM2
-0.221126	8.95065	-4.51683	0.000575929	0.00732897	-1.10823	normal	RPL29
-0.268468	7.32529	-4.38648	0.000731879	0.00867078	-1.10896	normal	EIF4A3
-0.388698	4.04182	-4.07938	0.00129665	0.0131516	-1.10978	normal	CMC1
-0.287	6.21609	-4.29353	0.000869272	0.00983354	-1.11343	normal	MRPL24
0.737423	1.82097	3.87031	0.00192398	0.0175381	-1.11375	up	RAB39B
-0.31409	5.28167	-4.20829	0.00101868	0.0109882	-1.11439	normal	SEC61B
0.346626	5.26649	4.20538	0.00102422	0.0110088	-1.11542	normal	AMBRA1
-0.22683	7.26892	-4.3766	0.000745352	0.00879173	-1.1194	normal	PSMC5
0.711583	1.91949	3.87149	0.00191968	0.0175184	-1.1195	up	ST3GAL3
1.11955	0.801783	3.88001	0.0018889	0.0173634	-1.12185	up	SBK2
-0.353774	4.39451	-4.10989	0.00122449	0.0126162	-1.12624	normal	RXYLT1
0.526748	3.21569	3.97627	0.00157447	0.0151648	-1.12816	normal	SLC27A1
0.389075	4.53769	4.12144	0.00119826	0.0124048	-1.13157	normal	RMI2
-0.320136	5.90374	-4.25383	0.000935835	0.0103405	-1.13706	normal	DPH2
-0.211054	7.21601	-4.36293	0.00076442	0.00895332	-1.13737	normal	HINT1
-0.551752	3.14802	-3.96439	0.00161018	0.0153414	-1.13946	normal	LSM6
0.328921	5.09856	4.17478	0.00108444	0.0115181	-1.1421	normal	SSH3
1.11553	0.581964	3.88604	0.00186744	0.0172003	-1.14337	up	SLC2A4
-0.604515	3.17016	-3.96376	0.0016121	0.0153518	-1.14377	down	POLR1H
0.201667	7.87238	4.40958	0.000701349	0.00843849	-1.14558	normal	GLG1
-0.256672	6.46975	-4.29729	0.000863227	0.00978307	-1.14694	normal	UBE2Q1
0.275498	6.44523	4.29099	0.000873376	0.00986814	-1.15416	normal	AHSA2P
-0.229263	8.6152	-4.46372	0.000634851	0.00781592	-1.1553	normal	CCT8
0.214949	8.04294	4.41412	0.000695504	0.00838995	-1.16212	normal	SMG1
-0.228727	8.57349	-4.45613	0.000643759	0.00789936	-1.16315	normal	RPL32
0.341586	4.40411	4.0889	0.00127368	0.013004	-1.16598	normal	EXD2
0.290568	5.91201	4.23876	0.000962452	0.0105716	-1.16621	normal	HEATR5B
-0.55561	2.80715	-3.91487	0.0017682	0.0164745	-1.16715	normal	EIF1AXP1
-0.174314	8.91936	-4.48278	0.000613022	0.00761735	-1.16751	normal	H2AZ1
0.335139	4.63731	4.11299	0.0012174	0.0125608	-1.16838	normal	CNNM2
-0.758956	1.91198	-3.84208	0.00202983	0.0182341	-1.17128	down	TTC9B
0.306559	6.69763	4.3008	0.000857627	0.00973746	-1.17497	normal	ERO1A
0.668683	2.47725	3.87795	0.00189629	0.0174067	-1.17498	up	BMT2
0.257645	6.8822	4.31559	0.000834418	0.00956768	-1.1757	normal	CARHSP1
0.461014	3.47993	3.97445	0.00157988	0.0152011	-1.18556	normal	BAIAP3
-0.21866	7.03773	-4.32095	0.000826172	0.00949662	-1.18997	normal	ATP5PB
0.464443	3.69772	3.9938	0.00152325	0.0148006	-1.19461	normal	ZNF467
-0.198058	8.182	-4.40775	0.000703719	0.00845238	-1.1952	normal	ITGA5
-0.685704	2.1786	-3.84471	0.00201974	0.0181875	-1.19596	down	GIN1
0.573416	4.35635	4.06488	0.00133245	0.0134228	-1.19687	normal	BCL6
-0.310575	5.08693	-4.14543	0.00114562	0.011987	-1.19706	normal	RPL26L1
0.77212	1.95589	3.82815	0.00208424	0.0185432	-1.1978	up	RAB11FIP4
-0.309168	6.30915	-4.25454	0.000934594	0.0103391	-1.20217	normal	BRMS1
0.238076	8.12738	4.39139	0.000725279	0.00862565	-1.21762	normal	TNRC18
0.284258	5.65605	4.18756	0.00105886	0.0113089	-1.21947	normal	PLK2
-0.261044	6.66712	-4.27459	0.000900386	0.0100992	-1.22086	normal	PMPCA
0.438592	3.45779	3.95285	0.00164565	0.0156152	-1.22161	normal	IER5L
-0.3774	4.18751	-4.03613	0.00140648	0.013972	-1.22162	normal	EXOSC5
-0.293635	5.05412	-4.1292	0.00118098	0.0122807	-1.22164	normal	GTF2E2
0.377609	4.29163	4.0461	0.00138034	0.013767	-1.22246	normal	EPB41L1
0.289622	6.30056	4.24111	0.000958249	0.0105442	-1.22553	normal	TOB2
-0.991395	1.49313	-3.79357	0.00222588	0.0194487	-1.22953	down	ZNF620
-0.459252	4.06281	-4.01658	0.00145922	0.0143454	-1.23112	normal	MYNN
-0.293228	6.29207	-4.2371	0.000965424	0.0105917	-1.23256	normal	NOL7
-0.274587	5.78945	-4.19287	0.00104842	0.0112168	-1.23355	normal	ELOC
-0.190472	8.10059	-4.38072	0.000739703	0.00874113	-1.23427	normal	UQCRC2
-0.377283	4.28651	-4.0387	0.0013997	0.0139301	-1.23747	normal	MRPS33
-0.39023	4.60433	-4.07232	0.00131396	0.0132764	-1.23958	normal	RPL26
-0.353286	5.83726	-4.19184	0.00105042	0.0112318	-1.24314	normal	PNP
0.182789	8.6105	4.41553	0.000693697	0.00838826	-1.24551	normal	CAPZB
-0.331105	4.87807	-4.09682	0.00125487	0.0128545	-1.24863	normal	SKP2
-0.275265	5.53197	-4.15589	0.00112341	0.0118049	-1.25885	normal	MRPL9
-0.287204	5.86592	-4.18606	0.00106183	0.0113342	-1.25932	normal	DDX10
-0.202903	8.6945	-4.41502	0.000694353	0.00838826	-1.25985	normal	RPL5
0.229928	7.31645	4.30498	0.000850999	0.00969436	-1.26165	normal	CPD
-0.270527	8.61236	-4.40585	0.000706187	0.0084747	-1.26427	normal	RPL11
-0.378179	5.07776	-4.10738	0.00123028	0.0126585	-1.26675	normal	KRT10
-0.354527	4.61073	-4.05757	0.00135089	0.0135682	-1.2691	normal	SCNM1
-0.243454	7.80903	-4.33907	0.000798908	0.00925784	-1.2701	normal	MYBBP1A
0.408452	6.74986	4.25421	0.00093517	0.0103393	-1.27068	normal	PANK3
0.726006	2.30662	3.81015	0.00215677	0.019006	-1.27116	up	NOXA1
0.296431	5.14827	4.10906	0.00122641	0.0126257	-1.27608	normal	INPP4A
0.856011	1.97546	3.78341	0.00226932	0.0196798	-1.27717	up	DNAH1
0.31354	4.87793	4.08065	0.00129356	0.0131419	-1.27775	normal	IGSF8
-0.251318	7.77337	-4.33124	0.000810576	0.00935797	-1.27969	normal	SRM
0.306938	6.62609	4.23947	0.000961175	0.0105638	-1.28013	normal	TOM1L2
-0.325289	4.67882	-4.05848	0.00134857	0.0135522	-1.28152	normal	TRIM16
-0.304161	5.63536	-4.15093	0.0011339	0.0118845	-1.2864	normal	DDIAS
-0.289939	5.63747	-4.14849	0.00113908	0.011932	-1.29145	normal	RAE1
-0.256826	6.2925	-4.20605	0.00102293	0.0110077	-1.29169	normal	LAP3
0.812027	1.46673	3.75502	0.00239536	0.0204101	-1.29436	up	ADAMTS13
-0.581046	2.4355	-3.81017	0.00215672	0.019006	-1.29507	normal	SLC16A14
-0.366037	4.79912	-4.06379	0.00133519	0.0134396	-1.29517	normal	FAM204A
1.32976	0.816169	3.77098	0.00232366	0.0199458	-1.2954	up	IL17REL
-0.369805	4.45159	-4.02349	0.00144034	0.0142277	-1.30057	normal	ARMCX5
-0.747437	2.01269	-3.77034	0.0023265	0.019961	-1.30778	down	LAMB3
-0.2307	7.20473	-4.27134	0.000905855	0.0101238	-1.30931	normal	PSMB5
0.216729	7.05227	4.2583	0.000928073	0.010286	-1.31055	normal	RALBP1
-0.348546	5.67142	-4.14048	0.00115628	0.0120896	-1.31212	normal	TIMM13
-0.487472	3.05817	-3.8593	0.00196457	0.0178205	-1.31681	normal	EIF2S2P4
-0.473264	3.51192	-3.9077	0.00179236	0.0166161	-1.31869	normal	EGFLAM
-0.253045	6.43689	-4.20365	0.00102753	0.0110336	-1.31937	normal	UBE2T
-0.315421	7.89024	-4.31929	0.000828717	0.00951455	-1.31943	normal	RPL27
0.752939	2.26113	3.7786	0.0022902	0.0197868	-1.32073	up	ZNF790
0.258047	6.76543	4.22866	0.000980726	0.0107089	-1.32268	normal	MYH10
0.393549	4.29718	3.99037	0.00153312	0.0148514	-1.32831	normal	SMARCA2
0.498211	3.19484	3.86533	0.00194222	0.0176523	-1.32987	normal	BCAS3
1.49728	-0.0742709	3.87384	0.00191114	0.0175072	-1.33375	up	SDAD1P1
-0.189523	9.00564	-4.40111	0.000712387	0.00851597	-1.33604	normal	H3-3B
-0.202339	7.61125	-4.28885	0.000876857	0.00988918	-1.33645	normal	C1orf43
-0.492876	3.02509	-3.84499	0.00201866	0.0181875	-1.33676	normal	DLX1
-0.27352	5.95048	-4.15249	0.00113058	0.0118631	-1.33731	normal	HDDC2
-0.283629	5.70586	-4.12964	0.00118	0.0122774	-1.33912	normal	TMEM165
-0.227123	6.7085	-4.21407	0.00100775	0.0109161	-1.34231	normal	TPBG
-0.606253	2.88435	-3.82612	0.00209231	0.0185882	-1.34265	down	COL22A1
-0.185894	8.87234	-4.38594	0.000732612	0.00867393	-1.34326	normal	ACADVL
-0.321192	6.1618	-4.16608	0.00110221	0.0116603	-1.34622	normal	NOL11
-0.435217	3.77661	-3.92305	0.00174104	0.0162459	-1.34632	normal	TFAP4
0.815779	1.46669	3.72333	0.00254455	0.0213752	-1.34827	up	STAG3
0.550277	2.61007	3.78935	0.00224381	0.0195408	-1.35937	normal	CXCL16
-0.342233	5.8576	-4.13194	0.00117492	0.0122452	-1.36036	normal	TDP2
-0.482173	3.12674	-3.8429	0.00202668	0.0182266	-1.36058	normal	TMSB4XP8
-0.223156	6.76442	-4.20626	0.00102253	0.0110077	-1.36586	normal	TRIM27
0.456784	3.13615	3.83837	0.00204417	0.0183274	-1.36898	normal	NPHP3
-0.2523	7.43729	-4.25795	0.000928682	0.010286	-1.36943	normal	ANXA1
-0.229835	7.50986	-4.26292	0.000920147	0.0102281	-1.37077	normal	ERLIN1
-0.365623	4.51963	-3.99358	0.00152388	0.0148006	-1.37139	normal	ZNF143
-0.252722	6.42031	-4.17436	0.00108528	0.0115181	-1.37242	normal	CDC123
1.44605	0.0174761	3.82381	0.00210153	0.0186432	-1.37318	up	RRAD
-0.246961	6.83736	-4.20825	0.00101875	0.0109882	-1.37328	normal	FARSB
-0.655769	2.12686	-3.74112	0.00245968	0.0208146	-1.37423	down	GLIPR1
-0.337012	5.03931	-4.04682	0.00137847	0.0137557	-1.37445	normal	RAP1A
0.219588	7.01609	4.22013	0.000996437	0.0108167	-1.37763	normal	WIPI2
0.847494	1.37709	3.70375	0.00264138	0.0218731	-1.37914	up	DAPK2
-0.342243	4.89979	-4.02882	0.00142597	0.0141234	-1.38158	normal	TRMT11
0.2493	6.4452	4.17099	0.00109214	0.0115777	-1.38215	normal	LIG1
-0.254453	6.87951	-4.20646	0.00102217	0.0110077	-1.38316	normal	PSMB3
1.3789	0.101521	3.79599	0.00221566	0.0194051	-1.38524	up	UPK1A
-0.576413	4.95573	-4.02819	0.00142765	0.0141324	-1.39062	normal	MRPL23
0.329622	5.619	4.09294	0.00126405	0.0129342	-1.39209	normal	RFX7
0.924878	1.16309	3.69469	0.00268745	0.0221261	-1.39408	up	LMNTD2-AS1
-0.267154	6.36769	-4.15771	0.0011196	0.0117879	-1.39568	normal	UBE2J2
0.285105	5.92342	4.11866	0.00120453	0.0124557	-1.39616	normal	TRIM66
-0.320857	4.99601	-4.03061	0.00142117	0.0140909	-1.39695	normal	GPRASP2
-0.168961	8.60965	-4.3343	0.000805999	0.00932835	-1.39977	normal	SSRP1
0.499101	3.22824	3.82745	0.00208702	0.0185502	-1.40684	normal	CDKN2D
0.259068	6.49211	4.16151	0.00111168	0.0117178	-1.40754	normal	CCDC6
0.750197	1.86289	3.7034	0.00264315	0.021878	-1.40828	up	CTF1
-0.199976	7.46546	-4.23822	0.000963414	0.0105759	-1.41126	normal	PSMB2
0.255144	6.27697	4.14028	0.00115673	0.0120896	-1.41357	normal	BSDC1
0.775836	2.10436	3.71384	0.00259099	0.0215714	-1.4155	up	ZMAT1
-0.596665	2.59881	-3.75667	0.00238788	0.0203774	-1.41888	down	TRIML2
-0.204249	7.16089	-4.21014	0.00101516	0.0109686	-1.4192	normal	ZWINT
0.2247	6.59326	4.1638	0.00110692	0.0117009	-1.4194	normal	OSBP
-0.218386	8.01506	-4.27628	0.000897576	0.0100738	-1.41989	normal	CD70
-1.20811	1.50293	-3.68081	0.00275964	0.02263	-1.42053	down	RPS3AP26
-0.313918	5.4729	-4.06474	0.00133279	0.0134228	-1.42117	normal	FJX1
-0.478045	3.28918	-3.82745	0.00208704	0.0185502	-1.42211	normal	DMKN
0.262525	5.87284	4.10055	0.00124613	0.0127791	-1.42217	normal	DNM1
-0.348032	5.79674	-4.09365	0.00126238	0.0129242	-1.42292	normal	ARMC6
0.841819	1.33961	3.67657	0.00278209	0.0227337	-1.42434	up	CATSPERG
-0.642908	2.07858	-3.70764	0.00262182	0.0217597	-1.42796	down	RN7SL151P
0.341083	4.79279	3.99164	0.00152947	0.0148351	-1.42899	normal	RAB3D
-0.200268	9.70345	-4.41324	0.000696638	0.00839815	-1.43068	normal	IRAK1
-0.27705	5.92965	-4.10085	0.00124542	0.0127788	-1.43202	normal	RWDD1
0.174544	9.7365	4.41494	0.00069446	0.00838826	-1.43292	normal	MFGE8
0.40178	4.22469	3.92414	0.00173747	0.0162289	-1.43788	normal	DYNC2H1
0.245335	6.23162	4.12329	0.00119412	0.0123688	-1.43857	normal	OTUD5
-0.168048	8.5738	-4.30819	0.000845949	0.00964622	-1.44384	normal	PFN2
-0.305826	5.27054	-4.03241	0.00141637	0.0140508	-1.44572	normal	ARHGAP45
0.353273	4.51687	3.95243	0.00164698	0.0156198	-1.44685	normal	NARF
0.529496	2.87583	3.76373	0.00235598	0.0201579	-1.45455	normal	MAP3K15
0.292707	7.37883	4.20699	0.00102115	0.0110077	-1.45702	normal	ZFP36
-0.32798	5.79622	-4.07427	0.00130914	0.0132494	-1.45983	normal	LSM5
0.436108	4.22592	3.91158	0.00177927	0.0165277	-1.46126	normal	CITED4
-0.522197	2.83778	-3.75635	0.00238933	0.0203774	-1.46373	normal	MED30
-0.312209	5.65757	-4.05911	0.00134697	0.0135435	-1.46467	normal	MCM10
0.244531	9.06815	4.33785	0.000800709	0.00927292	-1.46594	normal	LRP5
1.10002	0.805579	3.66118	0.0028651	0.0232075	-1.46704	up	RNF122
-1.40983	-0.11024	-3.77349	0.00231257	0.0198782	-1.46755	down	AHRR
-0.223548	7.10042	-4.17818	0.00107758	0.0114692	-1.47091	normal	TRAP1
-0.240686	6.80088	-4.15352	0.0011284	0.011847	-1.47189	normal	FAM98A
0.173947	9.55418	4.37656	0.000745408	0.00879173	-1.47425	normal	GANAB
0.542484	3.16534	3.78159	0.00227722	0.0197114	-1.47843	normal	AIF1L
0.374208	4.66873	3.95198	0.00164838	0.0156251	-1.47845	normal	TAOK3
-0.327939	4.75446	-3.96231	0.0016165	0.0153858	-1.47885	normal	FDX1
-0.316422	5.94496	-4.07549	0.00130614	0.0132267	-1.48271	normal	UBE2E1
0.2723	6.34878	4.10975	0.0012248	0.0126162	-1.48315	normal	MAN2B2
-0.307898	6.00281	-4.08011	0.00129486	0.0131479	-1.48364	normal	TMUB1
0.204067	7.0866	4.16988	0.00109441	0.0115951	-1.48414	normal	VPS35L
-0.564832	2.72446	-3.73277	0.00249913	0.0211003	-1.4852	normal	MYH15
0.243532	6.03347	4.07547	0.00130619	0.0132267	-1.49705	normal	HNRNPUL2
-0.294439	6.31054	-4.09939	0.00124885	0.0127998	-1.49746	normal	CAPN15
-0.861827	1.38277	-3.63253	0.00302643	0.024146	-1.50033	down	ADGRF1
-0.565415	3.71484	-3.83262	0.00206663	0.0184306	-1.50046	normal	RPL39L
0.339853	4.97657	3.97243	0.0015859	0.0152403	-1.50181	normal	DOCK9
0.307141	5.85192	4.05596	0.00135499	0.0135873	-1.50314	normal	PIP5K1C
-0.433007	3.79177	-3.84113	0.00203349	0.0182581	-1.50328	normal	GATA2-AS1
-0.260976	5.70769	-4.04351	0.00138708	0.0138268	-1.50341	normal	RAD18
0.318829	6.02352	4.06953	0.00132086	0.0133243	-1.5061	normal	TIA1
0.297938	6.18028	4.08269	0.0012886	0.0131131	-1.50716	normal	ADGRL1
-0.232719	6.75427	-4.13057	0.00117795	0.0122699	-1.50848	normal	M6PR
0.19187	7.64376	4.2001	0.00103436	0.0110856	-1.50987	normal	SMARCC2
-0.269166	6.13976	-4.07808	0.00129981	0.0131765	-1.51034	normal	ERCC6L
0.277106	5.82423	4.04921	0.00137228	0.0137161	-1.51149	normal	TCF7L2
-0.43749	3.31281	-3.78209	0.00227505	0.0197018	-1.51201	normal	CC2D2A
0.333118	4.56713	3.92338	0.00173995	0.0162439	-1.51246	normal	RALGAPA2
0.311644	5.03812	3.97304	0.00158409	0.0152337	-1.51308	normal	ZNF652
-0.314548	5.71567	-4.03745	0.001403	0.0139555	-1.51601	normal	PFDN6
-0.203672	8.30024	-4.24684	0.000948083	0.0104571	-1.5187	normal	ETF1
-0.715972	1.99251	-3.64879	0.0029338	0.0236072	-1.52088	down	GATA6
-0.374492	4.26561	-3.88516	0.00187057	0.0172206	-1.52276	normal	IL27RA
-0.276261	5.33361	-3.99763	0.00151228	0.0147342	-1.52365	normal	ABT1
0.355971	4.51277	3.91089	0.00178157	0.0165409	-1.5246	normal	MIR23AHG
-0.239882	6.40607	-4.09242	0.00126529	0.0129398	-1.52634	normal	SPCS1
-0.32859	5.61864	-4.02182	0.00144489	0.014265	-1.52877	normal	FLAD1
-0.601879	2.75984	-3.71078	0.0026062	0.0216592	-1.53151	down	ADAM11
1.32133	0.394906	3.65376	0.00290602	0.0234263	-1.53249	up	PLCD4
-1.40708	-0.00804574	-3.70835	0.0026183	0.0217499	-1.53252	down	ASB2
-0.36679	4.40185	-3.89534	0.00183482	0.0169526	-1.53253	normal	TIMM9
-0.445798	3.41976	-3.78295	0.0022713	0.0196844	-1.5327	normal	SEC14L2
-0.237841	7.31716	-4.16247	0.00110967	0.0117073	-1.53349	normal	TCEAL4
0.563375	2.90909	3.72241	0.00254902	0.0213752	-1.53619	normal	LONRF1
-0.460717	4.74993	-3.92969	0.00171932	0.0161145	-1.53822	normal	UAP1L1
0.361607	4.45323	3.89527	0.00183506	0.0169526	-1.54151	normal	DCUN1D3
-0.22631	6.4864	-4.09015	0.00127068	0.012981	-1.54349	normal	INTS13
-0.215448	6.96078	-4.12829	0.00118298	0.0122878	-1.54476	normal	CNOT9
0.305171	6.02884	4.04977	0.00137084	0.0137091	-1.54482	normal	LZTS2
-0.550363	2.72053	-3.69821	0.00266948	0.022027	-1.54807	normal	PRIMPOL
-0.23019	8.4763	-4.24552	0.000950414	0.0104729	-1.54808	normal	ARHGDIA
-0.259431	6.87923	-4.11698	0.00120833	0.0124812	-1.55368	normal	COX7A2
0.32247	4.91848	3.93871	0.00169024	0.0159013	-1.55473	normal	RNF168
-0.423983	4.3001	-3.87175	0.00191874	0.0175184	-1.55497	normal	MRPL55
-0.297451	5.18864	-3.96677	0.00160296	0.0153357	-1.55521	normal	REXO4
0.487297	3.63225	3.79301	0.00222825	0.0194511	-1.5558	normal	TRPM4
-0.452133	3.5629	-3.78684	0.00225457	0.0195978	-1.5558	normal	LURAP1L
-0.269282	7.56504	-4.16957	0.00109505	0.0115952	-1.55672	normal	ATP5MC1
-0.306489	5.86371	-4.02882	0.00142597	0.0141234	-1.55799	normal	FXYD5
0.597792	2.42925	3.66275	0.00285654	0.0231887	-1.55816	up	RAB40B
0.492606	3.61879	3.78704	0.00225369	0.0195978	-1.56409	normal	COL3A1
-0.221213	7.53482	-4.16331	0.00110793	0.011705	-1.56431	normal	SLC9A7
0.325031	5.4123	3.98208	0.0015573	0.0150385	-1.56617	normal	TNFSF9
0.252033	6.55841	4.08373	0.00128608	0.0130946	-1.56637	normal	PJA2
-0.341984	5.80528	-4.01869	0.00145344	0.0143138	-1.5672	normal	C19orf48
1.78132	-0.615079	3.8441	0.00202209	0.0181998	-1.56884	up	SNAI3
-0.914413	0.969869	-3.59014	0.00328225	0.0256994	-1.57033	down	EPN3
-0.187371	7.95695	-4.19149	0.00105112	0.0112327	-1.57293	normal	SUMO2
-0.369604	5.00727	-3.93866	0.00169038	0.0159013	-1.57339	normal	LSM7
-0.265977	5.75131	-4.01041	0.00147629	0.0144978	-1.57409	normal	EXO1
0.311464	4.94663	3.93095	0.00171524	0.0160942	-1.57517	normal	HERPUD1
0.342615	5.85921	4.01826	0.00145461	0.0143152	-1.57592	normal	MEGF8
-0.196393	8.36664	-4.22132	0.000994227	0.0108051	-1.57748	normal	UBA2
0.361285	5.96862	4.02687	0.00143121	0.0141525	-1.57801	normal	DMPK
-0.289061	6.10081	-4.03699	0.00140421	0.01396	-1.58221	normal	MST1R
0.246192	6.06244	4.03296	0.00141489	0.0140436	-1.58296	normal	PAX2
0.368557	4.13917	3.83747	0.00204768	0.0183499	-1.58379	normal	COL11A1
-0.322684	5.78071	-4.00765	0.00148397	0.0145348	-1.58416	normal	FASTKD2
0.271126	5.67651	3.99503	0.00151972	0.0147911	-1.58925	normal	DNPEP
-0.294241	5.37945	-3.96751	0.00160073	0.0153222	-1.58935	normal	RMDN3
-0.360747	5.64277	-3.99151	0.00152983	0.0148351	-1.59053	normal	EPN2
0.545023	2.69849	3.67126	0.00281043	0.0229034	-1.59074	normal	CFAP410
-0.687812	2.20717	-3.62581	0.00306558	0.024363	-1.5913	down	MAP3K4-AS1
1.08895	0.619095	3.59074	0.0032785	0.0256957	-1.59493	up	RTN4RL1
0.70752	2.49893	3.64751	0.00294094	0.0236461	-1.59506	up	TRAPPC6A
-0.215057	6.98409	-4.10239	0.00124183	0.012749	-1.5978	normal	ZPR1
-0.385534	5.11024	-3.93567	0.00169997	0.0159752	-1.59883	normal	RNF25
-0.405424	4.46744	-3.86695	0.00193627	0.0176068	-1.59972	normal	HPF1
0.244329	6.64976	4.0731	0.00131203	0.0132641	-1.6012	normal	AGAP1
-0.243256	7.47985	-4.13917	0.00115913	0.0121013	-1.60223	normal	RPL30
1.35563	0.278351	3.61968	0.00310176	0.0245828	-1.60319	up	FOXA1
0.374948	3.97983	3.80826	0.00216456	0.0190566	-1.60447	normal	ASIC1
-0.363764	5.39695	-3.9594	0.00162542	0.0154628	-1.60754	normal	RDH13
0.205551	7.52378	4.13915	0.00115916	0.0121013	-1.60844	normal	BIRC6
-0.225814	6.91227	-4.09013	0.00127072	0.012981	-1.61016	normal	RRP12
-0.504747	3.13241	-3.70774	0.00262134	0.0217597	-1.61197	normal	GBX2
0.250906	6.55969	4.05668	0.00135314	0.0135834	-1.61828	normal	VPS39
0.372697	4.39743	3.848	0.00200717	0.018136	-1.61914	normal	KMT5C
0.298946	5.73568	3.98428	0.00155084	0.0150074	-1.61994	normal	MPI
-0.233893	6.77278	-4.07367	0.00131063	0.0132571	-1.61998	normal	LEMD2
-0.438379	4.5753	-3.86731	0.00193497	0.0176036	-1.62113	normal	PTS
0.194134	7.95612	4.16597	0.00110245	0.0116603	-1.62123	normal	TM9SF4
0.260284	5.53542	3.96471	0.00160919	0.0153414	-1.62217	normal	ATP9B
-0.564849	2.32656	-3.6195	0.00310284	0.0245828	-1.62263	normal	RNF32-DT
0.218129	6.47321	4.0473	0.00137724	0.0137509	-1.62265	normal	PYGL
0.774027	2.12641	3.59583	0.00324665	0.0255177	-1.62885	up	LINC00461
0.199407	8.52402	4.20569	0.00102362	0.0110087	-1.63123	normal	LENG8
0.332244	5.41901	3.94841	0.00165954	0.0156907	-1.6315	normal	HGSNAT
1.32575	0.59294	3.57168	0.00340039	0.0263775	-1.63208	up	MLXIPL
-0.266844	6.60143	-4.05131	0.00136687	0.0136842	-1.63578	normal	BUD23
0.286268	5.79922	3.9802	0.00156282	0.0150682	-1.63879	normal	FYCO1
0.283559	5.4992	3.95079	0.00165209	0.0156363	-1.64194	normal	DMXL1
0.295113	5.128	3.91416	0.00177058	0.0164884	-1.64254	normal	PCGF2
2.17542	-0.789341	3.86772	0.00193344	0.0175983	-1.6429	up	FBLN7
-0.474969	3.99649	-3.78956	0.00224291	0.0195408	-1.64403	normal	COMMD5
0.291167	5.2558	3.9251	0.00173432	0.0162077	-1.64598	normal	NIPAL3
1.30717	0.0925924	3.61359	0.00313811	0.0248118	-1.64618	up	SORBS2
0.564302	3.12212	3.68586	0.00273316	0.0224462	-1.64623	normal	GOLGA2P5
-0.246315	8.06575	-4.15985	0.00111514	0.0117476	-1.64949	normal	TXNL4A
-0.311364	6.16484	-4.007	0.0014858	0.0145373	-1.65	normal	MRPL28
0.335891	5.19541	3.91616	0.00176389	0.0164426	-1.65111	normal	GSK3B
-0.384693	5.42663	-3.93883	0.00168984	0.0159013	-1.65207	normal	BCS1L
[truncated: 16,543 more rows]
